# Supplementary material for: Integrated Analysis of Microbiome and Transcriptome Data Reveals the Interplay Between Commensal Bacteria and Fibrin Degradation in Endometrial Cancer
Source: Front Cell Infect Microbiol. 2021 Sep 21;11:748558. doi: 10.3389/fcimb.2021.748558 (PMC8490766; doi:10.3389/fcimb.2021.748558)
Supplement: Supplementary file 2 [file Table_2.xlsx]

## Sheet: Table S1
Table S1 Clinical phenotype information of individuals with healthy control and EC women.
ID	Age (year)	Histology	FIGO stage	Height (cm)	Weight (kg)	Body mass index (kg/m2)	Total protein (g/L)	Albumin (g/L)	Globulin (g/L)	Prothrombin time (S)	Fibrinogen (g/L)	D-dimer (mg/L)	Fibrin degradation products (mg/L)	CA125 (U/mL)	CA199 (U/mL)	Alpha fetoprotein (mg/L)	Carcinoembryonic antigen (mg/L)
N1	47	Normal	–	162	50	19.1	75	46.8	28.2	11.3	2.31	0.29	1.2	12.37	8.32	0.78	0.54
N2	49	Normal	–	164.5	65	24	75.3	44.7	30.6	10.6	1.938	0.17	1.5	4.56	1.81	3.28	3.14
N3	66	Normal	–	160	71	27.7	73.7	47.1	26.6	12.1	2.183	0.08	0.9	8.16	0.6	1.57	1.09
N4	61	Normal	–	166	65	23.6	75.2	47.5	27.7	10.6	3.307	0.21	0.7	1.98	4.66	2.84	0.89
N5	52	Normal	–	162	60	22.9	74.8	45.4	29.4	12.6	2.48	0.27	0.5	19.31	3.73	2.77	1.21
N6	53	Normal	–	165	65	23.9	76.5	47.3	29.2	10.6	3.215	0.13	0.3	5.63	7.99	3.31	1.83
N7	46	Normal	–	155	54	22.5	74.5	40.6	33.9	11.6	2.01	0.11	1.1	8.25	8.95	3.78	2.21
N8	57	Normal	–	156	53	21.8	70.6	43.9	26.7	10.3	2.043	0.23	0.8	4.74	5.14	3.22	2.68
N9	54	Normal	–	159	53	20.9	73	46.7	26.3	11.1	2.55	0.2	0.7	3.75	3.96	1.82	1.52
N10	46	Normal	–	158	56	22.4	76.3	48.6	27.7	10.9	2.297	0.23	1.9	13.26	6.52	2.91	1.33
C1	48	Serous	I	171	65	22.2	76.7	47.1	29.6	10.6	2.081	0.32	1.1	20.2	15.02	2.44	0.579
C2	60	Serous	I	167	65	23.3	79.5	47.1	32.4	11.9	4.16	0.15	1.9	8.71	3.85	0.96	0.726
C3	52	Endometrioid	I	163	52	19.6	69.8	40.5	29.3	11.2	1.87	0.15	2.9	9.76	16.07	1.43	1.62
C4	60	Endometrioid	I	160	63	24.6	59.8	33.6	26.2	12.7	1.92	0.35	2.2	11.69	0.6	4.17	1.53
C5	67	Serous	I	160	65	25.4	79.5	42.8	36.7	11.9	2.604	0.41	2.6	8.58	19.1	3.46	1.85
C6	65	Serous	I	163	56	21.1	69.2	44.4	24.8	11	3.484	0.28	1.6	16.71	30.08	2.24	2.7
C7	56	Endometrioid	I	158	60	24	63.2	40.7	22.5	10.6	2.004	0.43	3.4	22.7	2	1.7	4.12
C8	51	Endometrioid	I	166.5	60	21.6	64.2	45.2	19	11.1	2.014	0.33	2	13	8.49	2.88	3.68
C9	69	Serous	I	170	74	25.6	70.3	46	24.3	11	3.201	0.17	0.7	13.4	19.63	1.88	4.82
C10	40	Endometrioid	I	165	65	23.9	79	51.3	27.7	10.3	3.592	0.57	1.3	57.3	46.06	3.89	0.5
C11	63	Serous	I	162	61	23.2	76.3	49.8	26.5	10.7	3.938	0.2	1.3	6.6	15.4	5.76	1.6
C12	54	Endometrioid	I	164.5	65	24	80.3	48.3	32	11.2	2.794	0.85	3.1	37.5	359.51	4.12	1.56
C13	49	Endometrioid	I	160	51	19.9	76.5	47.3	29.2	10.3	2.708	0.36	0.9	49.1	524.86	4.48	1.79
C14	48	Endometrioid	I	165.5	65	23.7	70.9	44.7	26.2	10.9	2.64	0.38	1.1	261.4	54.84	2	0.81
C15	50	Endometrioid	I	166	60	21.8	67.5	41.9	25.6	11.7	2.64	0.31	1.3	30.2	2	5.61	1.74
C16	43	Endometrioid	I	163	66	24.8	69.6	45.6	24	11.8	2.736	0.14	1.3	32.2	7.39	2.03	0.92
C17	59	Endometrioid	I	168	59	20.9	72.3	43.8	28.5	10.5	2.257	0.08	1.5	6.2	2	3.05	2.21
C18	57	Endometrioid	I	161	53	20.4	73.6	48.3	25.3	11.1	2.193	0.29	1.1	12.2	5.44	3.4	0.5
C19	56	Endometrioid	I	161.5	60	23	81.2	52.2	29	11.4	2.426	0.22	1	10	3.47	2	1.42
C20	66	Endometrioid	I	167	60	21.5	76.3	44.5	31.8	10.8	3.352	0.31	1.3	31.6	16.56	4.72	3.11
C21	55	Endometrioid	I	167	68	24.5	74.3	46.6	27.7	11	2.324	0.12	1.2	12.5	4.27	3.39	1.03
C23	49	Endometrioid	I	162	60	22.8	64	38.1	25.9	10.1	1.971	0.19	1.3	12.4	3.64	3.86	1.18
C25	53	Endometrioid	I	162	57	21.7	73.6	47.1	26.5	10.8	2.076	0.13	0.7	17.5	11.82	2.55	1.26
C27	46	Endometrioid	I	158	51	20.4	74.8	44.1	30.7	10.8	2.432	0.2	0.8	19	14.54	1.69	1.31
C28	65	Endometrioid	I	167	65	23.3	64.6	39.1	25.5	10.3	2.191	0.84	1.5	24.6	2	2.74	1.32
C29	63	Endometrioid	I	159	56	22.1	76.1	41.8	34.3	10.6	3.068	0.48	2.3	28.3	41.3	5.25	4.59
C30	55	Endometrioid	I	166	65	23.6	67.9	40.9	27	11.6	2.277	0.19	1.2	18.5	15.47	3.2	1.8
C32	68	Endometrioid	I	163	63	23.7	68.2	45.7	22.5	10.4	2.824	2.93	10	8.6	10.07	2.82	1.36
C33	67	Serous	I	157	50	20.3	74	44.3	29.7	10.7	2.599	0.36	1.6	30.4	51.5	4.98	5.64
C35	59	Serous	I	163.5	65	24.3	79.3	49	30.3	11	3.166	0.94	3.2	50.2	85.77	2.24	0.74
N, healthy control women; C, endometrial cancer (EC) patients.

## Sheet: Table S2
Table S2 Correlation between genus and clinical hematological characteristics
Number	FDR_bha	Hematological biomarkers	Taxonomy	Correlation Coefficient	p-value
1	3.92e-08	D-dimer	Prevotella_7	0.9058	5.94e-12
2	7.21e-07	D-dimer	Acinetobacter	0.8741	2.81e-10
3	7.21e-07	Fibrin degradation products	Acinetobacter	0.8726	3.28e-10
4	9.62e-07	Fibrin degradation products	Prevotella_7	0.8669	5.83e-10
5	0.0486684	Fibrin degradation products	Brevundimonas	0.6791	3.69e-05
6	0.17292	D-dimer	Brevundimonas	0.6363	0.0001572
8	0.531053	CA199	uncultured_soil_bacterium	0.5874	0.0006437
14	0.650513	CA125	Rhodanobacter	0.5525	0.001545
16	0.650513	CA125	Steroidobacter	0.5517	0.001577
9	0.650513	CA199	Gemmatimonas	0.5603	0.001282
15	0.650513	CA199	[Eubacterium]_hallii_group	0.5519	0.001567
23	0.980989	CA125	Altererythrobacter	0.5086	0.004102
51	0.980989	CA125	Gemmatirosa	0.4636	0.009864
53	0.980989	CA125	Bryobacter	0.4614	0.01027
57	0.980989	CA125	[Ruminococcus]_torques_group	0.4605	0.01045
95	0.980989	CA125	Candidatus_Uzinura	0.4351	0.01626
97	0.980989	CA125	Subgroup_10	0.4336	0.01668
100	0.980989	CA125	[Eubacterium]_xylanophilum_group	0.4321	0.01711
167	0.980989	CA125	Lactobacillus	0.3972	0.02975
338	0.980989	CA125	Prevotella_1	-0.3484	0.05919
378	0.980989	CA125	Lachnospiraceae_NK4A136_group	-0.3411	0.06505
447	0.980989	CA125	Parabacteroides	-0.3278	0.07701
699	0.980989	CA125	Erysipelatoclostridium	0.2936	0.1153
712	0.980989	CA125	uncultured_forest_soil_bacterium	0.2914	0.1182
979	0.980989	CA125	MND1	-0.2626	0.161
1280	0.980989	CA125	metagenome	-0.2375	0.2063
1305	0.980989	CA125	Candidatus_Liberibacter	0.236	0.2094
1334	0.980989	CA125	Blautia	0.2342	0.2128
1364	0.980989	CA125	Oscillibacter	0.2316	0.2181
1370	0.980989	CA125	Solanum_torvum	0.2312	0.219
1459	0.980989	CA125	Enterococcus	-0.2244	0.2331
1528	0.980989	CA125	Candidatus_Solibacter	0.2186	0.2458
1536	0.980989	CA125	Ruminiclostridium	-0.2181	0.247
1616	0.980989	CA125	Mucispirillum	-0.2125	0.2596
1635	0.980989	CA125	uncultured	0.2109	0.2632
1753	0.980989	CA125	Citrobacter	0.2042	0.2792
1754	0.980989	CA125	Dongia	-0.2041	0.2792
1818	0.980989	CA125	Escherichia-Shigella	0.2004	0.2883
1956	0.980989	CA125	Romboutsia	-0.1925	0.3082
2096	0.980989	CA125	Corynebacterium_1	0.1841	0.3301
2208	0.980989	CA125	Desulfovibrio	-0.1782	0.346
2215	0.980989	CA125	Nitrospira	-0.1779	0.3469
2244	0.980989	CA125	Intestinimonas	-0.1762	0.3515
2290	0.980989	CA125	Ruminococcus_2	0.174	0.3579
2327	0.980989	CA125	Streptococcus	0.1719	0.3638
2329	0.980989	CA125	[Eubacterium]_coprostanoligenes_group	-0.1718	0.3641
2378	0.980989	CA125	Clade_Ib	-0.1695	0.3704
2468	0.980989	CA125	uncultured_organism	-0.165	0.3836
2510	0.980989	CA125	Subdoligranulum	-0.1631	0.389
2519	0.980989	CA125	Faecalibaculum	-0.1628	0.3899
2526	0.980989	CA125	Haemophilus	-0.1625	0.391
2647	0.980989	CA125	uncultured_Bacteroidales_bacterium	-0.1565	0.4088
2673	0.980989	CA125	Prevotellaceae_NK3B31_group	-0.1551	0.4132
2711	0.980989	CA125	Ruminococcaceae_UCG-005	-0.1532	0.419
2728	0.980989	CA125	Agathobacter	-0.1523	0.4218
2770	0.980989	CA125	uncultured_bacterium	0.1506	0.427
2803	0.980989	CA125	Fusicatenibacter	-0.1492	0.4313
2818	0.980989	CA125	Rodentibacter	-0.1487	0.4329
2879	0.980989	CA125	Arenimonas	-0.1464	0.4403
2895	0.980989	CA125	Treponema_2	0.1459	0.4417
2905	0.980989	CA125	Alloprevotella	0.1455	0.4429
2954	0.980989	CA125	Gaiella	0.1437	0.4488
3061	0.980989	CA125	Candidatus_Profftella	0.1388	0.4645
3079	0.980989	CA125	Bradyrhizobium	-0.1383	0.466
3089	0.980989	CA125	Lachnoclostridium	-0.138	0.4669
3093	0.980989	CA125	Lysobacter	-0.1379	0.4674
3108	0.980989	CA125	Flavobacterium	-0.1373	0.4694
3187	0.980989	CA125	Clostridium_sensu_stricto_1	-0.1338	0.481
3237	0.980989	CA125	Other	-0.1317	0.488
3247	0.980989	CA125	Ruminococcaceae_UCG-013	-0.1314	0.4888
3398	0.980989	CA125	Lachnospiraceae_UCG-006	0.1248	0.511
3432	0.980989	CA125	Coriobacteriaceae_UCG-002	-0.1232	0.5166
3471	0.980989	CA125	Roseburia	-0.1216	0.5222
3479	0.980989	CA125	Helicobacter	0.1213	0.523
3499	0.980989	CA125	Prevotella_9	0.1205	0.5257
3523	0.980989	CA125	Collinsella	-0.1192	0.5305
3565	0.980989	CA125	Prevotella_7	-0.1174	0.5367
3731	0.980989	CA125	uncultured_Acidobacteria_bacterium	-0.1111	0.5591
3756	0.980989	CA125	Acinetobacter	-0.1103	0.5617
3838	0.980989	CA125	Gemmatimonas	0.1073	0.5724
3840	0.980989	CA125	Christensenellaceae_R-7_group	0.1073	0.5725
4050	0.980989	CA125	Succinivibrio	0.09906	0.6025
4059	0.980989	CA125	Brevundimonas	-0.09877	0.6036
24	0.980989	CA199	Ramlibacter	0.5069	0.004256
65	0.980989	CA199	Faecalibacterium	0.4552	0.01148
218	0.980989	CA199	Gaiella	0.3805	0.03806
310	0.980989	CA199	Acidibacter	0.3553	0.054
575	0.980989	CA199	Muribaculum	0.3075	0.09833
689	0.980989	CA199	Succinivibrio	0.2946	0.114
783	0.980989	CA199	Escherichia-Shigella	0.282	0.1311
801	0.980989	CA199	Lysobacter	0.2802	0.1337
938	0.980989	CA199	Lactobacillus	0.267	0.1538
1078	0.980989	CA199	Clade_Ib	-0.2536	0.1762
1235	0.980989	CA199	Treponema_2	-0.2405	0.2005
1415	0.980989	CA199	Mucispirillum	-0.2275	0.2267
1517	0.980989	CA199	Gemmatirosa	0.2192	0.2444
1568	0.980989	CA199	Prevotellaceae_NK3B31_group	-0.2159	0.2518
1729	0.980989	CA199	Ruminococcus_1	0.2055	0.2759
1839	0.980989	CA199	Ruminococcaceae_UCG-010	-0.1996	0.2904
1867	0.980989	CA199	Desulfovibrio	0.1978	0.2946
1911	0.980989	CA199	[Eubacterium]_xylanophilum_group	0.1951	0.3015
2009	0.980989	CA199	Dongia	-0.1896	0.3157
2013	0.980989	CA199	Prevotellaceae_Ga6A1_group	-0.1892	0.3167
2089	0.980989	CA199	uncultured	0.1846	0.3287
2101	0.980989	CA199	Helicobacter	-0.1839	0.3308
2135	0.980989	CA199	Pseudomonas	-0.1821	0.3356
2236	0.980989	CA199	Oscillibacter	-0.1769	0.3496
2270	0.980989	CA199	Arenimonas	-0.175	0.355
2283	0.980989	CA199	Coriobacteriaceae_UCG-002	-0.1742	0.3573
2294	0.980989	CA199	Flavisolibacter	0.1738	0.3583
2323	0.980989	CA199	Bacillus	-0.1723	0.3627
2338	0.980989	CA199	Subdoligranulum	-0.1714	0.3652
2366	0.980989	CA199	Rhodanobacter	0.1703	0.3683
2375	0.980989	CA199	Ohtaekwangia	0.1698	0.3698
2446	0.980989	CA199	Niastella	-0.1665	0.3793
2493	0.980989	CA199	Roseburia	-0.1639	0.3868
2720	0.980989	CA199	Blautia	-0.1526	0.4207
2755	0.980989	CA199	Christensenellaceae_R-7_group	-0.1511	0.4256
2764	0.980989	CA199	Aquabacterium	-0.1507	0.4266
2824	0.980989	CA199	Erysipelotrichaceae_UCG-003	-0.1486	0.4334
2827	0.980989	CA199	Klebsiella	0.1485	0.4336
2862	0.980989	CA199	Ruminococcaceae_UCG-002	-0.1472	0.4376
3021	0.980989	CA199	Staphylococcus	-0.1409	0.4576
3119	0.980989	CA199	Candidatus_Profftella	-0.1369	0.4708
3120	0.980989	CA199	Enterococcus	-0.1369	0.4708
3177	0.980989	CA199	Odoribacter	-0.1343	0.4794
3318	0.980989	CA199	Collinsella	-0.1285	0.4984
3435	0.980989	CA199	Streptococcus	0.1231	0.5171
3454	0.980989	CA199	Prevotella_1	-0.1224	0.5193
3502	0.980989	CA199	Steroidobacter	-0.1205	0.526
3570	0.980989	CA199	Rodentibacter	0.1171	0.5376
3584	0.980989	CA199	uncultured_organism	-0.1166	0.5395
3595	0.980989	CA199	Other	-0.1161	0.5413
3610	0.980989	CA199	Prevotella_9	-0.1154	0.5438
3627	0.980989	CA199	Tyzzerella_4	0.1148	0.5457
3703	0.980989	CA199	Sphingomonas	0.1125	0.554
3766	0.980989	CA199	[Ruminococcus]_torques_group	-0.11	0.5629
3777	0.980989	CA199	uncultured_bacterium	-0.1097	0.5638
3790	0.980989	CA199	Haliangium	-0.109	0.5664
3843	0.980989	CA199	Nocardioides	-0.1071	0.5733
3863	0.980989	CA199	Candidatus_Uzinura	0.1063	0.5761
3870	0.980989	CA199	Oscillospira	-0.1061	0.5767
3932	0.980989	CA199	Spiroplasma	-0.1038	0.5851
3987	0.980989	CA199	Intestinimonas	0.1016	0.5932
246	0.980989	D-dimer	Bacillus	0.3738	0.04185
267	0.980989	D-dimer	Pelomonas	0.3687	0.04496
356	0.980989	D-dimer	Nitrospira	0.3453	0.06165
518	0.980989	D-dimer	Alloprevotella	0.3152	0.0898
561	0.980989	D-dimer	[Eubacterium]_coprostanoligenes_group	-0.3098	0.09576
790	0.980989	D-dimer	uncultured_soil_bacterium	0.2813	0.132
799	0.980989	D-dimer	Candidatus_Uzinura	-0.2808	0.1328
926	0.980989	D-dimer	Haemophilus	0.268	0.1522
927	0.980989	D-dimer	Ruminiclostridium	-0.2678	0.1525
1121	0.980989	D-dimer	Other	-0.2498	0.1832
1358	0.980989	D-dimer	Bradyrhizobium	0.2322	0.2169
1368	0.980989	D-dimer	Roseburia	-0.2312	0.2189
1398	0.980989	D-dimer	Citrobacter	0.2287	0.2242
1593	0.980989	D-dimer	Agathobacter	0.2142	0.2556
1599	0.980989	D-dimer	Oscillibacter	-0.2138	0.2565
1607	0.980989	D-dimer	Desulfovibrio	-0.2131	0.2583
1669	0.980989	D-dimer	uncultured_bacterium	-0.2087	0.2683
1678	0.980989	D-dimer	Nocardioides	-0.2081	0.2697
1737	0.980989	D-dimer	Flavisolibacter	0.2049	0.2773
1852	0.980989	D-dimer	Prevotellaceae_NK3B31_group	-0.1988	0.2923
1877	0.980989	D-dimer	Subgroup_10	-0.1972	0.2961
1925	0.980989	D-dimer	Treponema_2	-0.1945	0.303
1986	0.980989	D-dimer	[Eubacterium]_hallii_group	-0.1906	0.313
2064	0.980989	D-dimer	Fusicatenibacter	-0.1861	0.3249
2121	0.980989	D-dimer	Christensenellaceae_R-7_group	-0.183	0.333
2180	0.980989	D-dimer	Candidatus_Liberibacter	-0.1795	0.3426
2206	0.980989	D-dimer	Bifidobacterium	-0.1783	0.3458
2272	0.980989	D-dimer	Bacteroides	-0.1748	0.3557
2339	0.980989	D-dimer	Enterococcus	-0.1714	0.3652
2393	0.980989	D-dimer	Subdoligranulum	-0.169	0.372
2400	0.980989	D-dimer	Escherichia-Shigella	0.1687	0.3727
2431	0.980989	D-dimer	Lachnospiraceae_UCG-006	-0.1675	0.3764
2434	0.980989	D-dimer	Staphylococcus	0.1673	0.3769
2435	0.980989	D-dimer	Ohtaekwangia	0.1672	0.3772
2592	0.980989	D-dimer	uncultured_Bacteroidales_bacterium	-0.1592	0.4009
2633	0.980989	D-dimer	Parasutterella	-0.1571	0.4071
2707	0.980989	D-dimer	Ruminococcaceae_UCG-013	-0.1534	0.4184
2787	0.980989	D-dimer	Blautia	-0.1499	0.4292
2815	0.980989	D-dimer	Prevotella_1	0.1487	0.4328
2822	0.980989	D-dimer	Devosia	-0.1486	0.4333
2841	0.980989	D-dimer	Erysipelatoclostridium	0.148	0.4351
2892	0.980989	D-dimer	MND1	0.146	0.4414
2988	0.980989	D-dimer	Clostridium_sensu_stricto_1	0.1424	0.4529
2994	0.980989	D-dimer	Ruminococcus_2	0.1422	0.4535
3012	0.980989	D-dimer	uncultured_organism	0.1414	0.4562
3101	0.980989	D-dimer	Niastella	-0.1376	0.4683
3138	0.980989	D-dimer	Lachnospiraceae_NK4A136_group	0.1363	0.4727
3276	0.980989	D-dimer	Lachnospiraceae_UCG-001	0.1302	0.493
3288	0.980989	D-dimer	[Ruminococcus]_gnavus_group	-0.1297	0.4946
3367	0.980989	D-dimer	Ambiguous_taxa	0.1261	0.5068
3470	0.980989	D-dimer	Erysipelotrichaceae_UCG-003	-0.1216	0.5221
3532	0.980989	D-dimer	Ellin6067	-0.1189	0.5316
3546	0.980989	D-dimer	Rhodanobacter	-0.1183	0.5337
3562	0.980989	D-dimer	Ruminococcaceae_UCG-002	-0.1175	0.5363
3618	0.980989	D-dimer	Ruminiclostridium_9	0.1152	0.5444
3663	0.980989	D-dimer	Rikenellaceae_RC9_gut_group	0.1139	0.5488
3671	0.980989	D-dimer	Ruminococcaceae_UCG-014	-0.1136	0.5499
3677	0.980989	D-dimer	[Eubacterium]_xylanophilum_group	-0.1135	0.5503
3683	0.980989	D-dimer	Odoribacter	-0.1133	0.5509
3689	0.980989	D-dimer	Gemmatimonas	0.1132	0.5514
3741	0.980989	D-dimer	Arenimonas	-0.1106	0.5605
3764	0.980989	D-dimer	Succinivibrio	0.1101	0.5625
3923	0.980989	D-dimer	Prevotella_9	-0.104	0.5846
3948	0.980989	D-dimer	Lachnoclostridium	-0.1032	0.5872
3985	0.980989	D-dimer	Prevotellaceae_Ga6A1_group	-0.1017	0.5929
4056	0.980989	D-dimer	Candidatus_Profftella	-0.09883	0.6033
4065	0.980989	D-dimer	Oscillospira	0.0986	0.6042
125	0.980989	Fibrin degradation products	[Eubacterium]_coprostanoligenes_group	-0.4162	0.02215
127	0.980989	Fibrin degradation products	Candidatus_Uzinura	-0.4157	0.02234
143	0.980989	Fibrin degradation products	Bacillus	0.4077	0.02534
457	0.980989	Fibrin degradation products	Nitrospira	0.326	0.07876
530	0.980989	Fibrin degradation products	uncultured_bacterium	-0.3135	0.09162
912	0.980989	Fibrin degradation products	Oscillibacter	-0.2691	0.1505
951	0.980989	Fibrin degradation products	Treponema_2	-0.2657	0.1559
1105	0.980989	Fibrin degradation products	Solanum_torvum	-0.2511	0.1808
1189	0.980989	Fibrin degradation products	Ruminococcus_2	0.2446	0.1926
1292	0.980989	Fibrin degradation products	Bradyrhizobium	0.2367	0.2079
1338	0.980989	Fibrin degradation products	Pelomonas	0.234	0.2133
1359	0.980989	Fibrin degradation products	Alloprevotella	0.2322	0.2169
1384	0.980989	Fibrin degradation products	Other	-0.2303	0.2209
1494	0.980989	Fibrin degradation products	Ruminiclostridium	-0.2214	0.2397
1498	0.980989	Fibrin degradation products	Lachnospiraceae_NK4A136_group	0.2208	0.2409
1592	0.980989	Fibrin degradation products	Prevotellaceae_UCG-003	-0.2143	0.2555
1714	0.980989	Fibrin degradation products	Roseburia	-0.2062	0.2742
1717	0.980989	Fibrin degradation products	Nocardioides	-0.2062	0.2744
1862	0.980989	Fibrin degradation products	Ruminococcaceae_UCG-014	-0.198	0.2943
1929	0.980989	Fibrin degradation products	Prevotella_1	0.1943	0.3036
2006	0.980989	Fibrin degradation products	Prevotellaceae_Ga6A1_group	-0.1897	0.3155
2055	0.980989	Fibrin degradation products	Desulfovibrio	-0.187	0.3225
2067	0.980989	Fibrin degradation products	Corynebacterium_1	-0.1859	0.3253
2087	0.980989	Fibrin degradation products	Citrobacter	0.1848	0.3282
2094	0.980989	Fibrin degradation products	Ellin6067	-0.1842	0.3299
2127	0.980989	Fibrin degradation products	uncultured_soil_bacterium	0.1829	0.3333
2146	0.980989	Fibrin degradation products	Parabacteroides	0.1813	0.3377
2326	0.980989	Fibrin degradation products	Ohtaekwangia	0.1719	0.3638
2342	0.980989	Fibrin degradation products	Haemophilus	0.1712	0.3657
2344	0.980989	Fibrin degradation products	Staphylococcus	0.1712	0.3658
2381	0.980989	Fibrin degradation products	Agathobacter	0.1694	0.3707
2508	0.980989	Fibrin degradation products	[Eubacterium]_hallii_group	-0.1633	0.3887
2551	0.980989	Fibrin degradation products	MND1	0.1614	0.3941
2560	0.980989	Fibrin degradation products	Devosia	-0.1607	0.3963
2569	0.980989	Fibrin degradation products	uncultured	-0.1604	0.3971
2599	0.980989	Fibrin degradation products	Rhodanobacter	-0.1584	0.403
2656	0.980989	Fibrin degradation products	Rikenellaceae_RC9_gut_group	0.1559	0.4108
2810	0.980989	Fibrin degradation products	Ruminococcaceae_UCG-010	0.1488	0.4325
2883	0.980989	Fibrin degradation products	Helicobacter	-0.1463	0.4404
2973	0.980989	Fibrin degradation products	Flavisolibacter	0.143	0.451
3016	0.980989	Fibrin degradation products	Aquabacterium	-0.1412	0.4568
3062	0.980989	Fibrin degradation products	Christensenellaceae_R-7_group	-0.1388	0.4645
3127	0.980989	Fibrin degradation products	Subgroup_10	-0.1366	0.4716
3158	0.980989	Fibrin degradation products	Lactobacillus	-0.1349	0.4774
3197	0.980989	Fibrin degradation products	Blautia	-0.1334	0.4822
3207	0.980989	Fibrin degradation products	Ruminococcaceae_UCG-013	-0.1327	0.4844
3222	0.980989	Fibrin degradation products	Prevotellaceae_UCG-001	-0.1321	0.4865
3256	0.980989	Fibrin degradation products	Candidatus_Liberibacter	-0.1311	0.4898
3266	0.980989	Fibrin degradation products	[Eubacterium]_eligens_group	0.1306	0.4914
3339	0.980989	Fibrin degradation products	Lachnospira	0.1272	0.5029
3428	0.980989	Fibrin degradation products	Lachnoclostridium	0.1234	0.5157
3437	0.980989	Fibrin degradation products	Arenimonas	-0.123	0.5172
3512	0.980989	Fibrin degradation products	uncultured_organism	0.12	0.5278
3597	0.980989	Fibrin degradation products	Enterococcus	-0.116	0.5415
3655	0.980989	Fibrin degradation products	Erysipelatoclostridium	0.1142	0.548
3679	0.980989	Fibrin degradation products	Spiroplasma	-0.1135	0.5505
3682	0.980989	Fibrin degradation products	Prevotella_9	-0.1134	0.5508
3691	0.980989	Fibrin degradation products	Streptococcus	-0.113	0.5521
3716	0.980989	Fibrin degradation products	Ruminiclostridium_9	-0.1116	0.5569
3752	0.980989	Fibrin degradation products	Anaerostipes	0.1104	0.5614
3846	0.980989	Fibrin degradation products	Ruminococcus_1	0.1069	0.5739
3874	0.980989	Fibrin degradation products	Prevotellaceae_NK3B31_group	-0.1061	0.5769
3929	0.980989	Fibrin degradation products	Subdoligranulum	-0.1038	0.585
3950	0.980989	Fibrin degradation products	Clostridium_sensu_stricto_1	0.103	0.588
4047	0.980989	Fibrin degradation products	Alistipes	-0.09925	0.6018
4048	0.980989	Fibrin degradation products	Escherichia-Shigella	0.09924	0.6018
74	0.980989	Total protein	Bryobacter	0.4518	0.0122
81	0.980989	Total protein	Nocardioides	0.4448	0.0138
150	0.980989	Total protein	Nitrospira	0.4035	0.02701
159	0.980989	Total protein	Helicobacter	-0.4002	0.02843
180	0.980989	Total protein	Prevotellaceae_NK3B31_group	-0.3924	0.03196
234	0.980989	Total protein	Ruminococcus_1	-0.3764	0.04038
247	0.980989	Total protein	Streptococcus	0.3736	0.04199
398	0.980989	Total protein	Ramlibacter	0.3371	0.06853
484	0.980989	Total protein	uncultured_forest_soil_bacterium	0.321	0.08368
547	0.980989	Total protein	Gemmatirosa	0.3115	0.09376
598	0.980989	Total protein	uncultured_organism	0.3052	0.101
634	0.980989	Total protein	uncultured_Bacteroidales_bacterium	-0.3016	0.1053
646	0.980989	Total protein	Prevotellaceae_Ga6A1_group	-0.3003	0.1069
774	0.980989	Total protein	Subdoligranulum	0.2831	0.1296
829	0.980989	Total protein	Ambiguous_taxa	0.2773	0.138
838	0.980989	Total protein	Gaiella	0.2765	0.1391
848	0.980989	Total protein	Dongia	-0.2757	0.1403
873	0.980989	Total protein	metagenome	0.273	0.1444
886	0.980989	Total protein	Clade_Ib	-0.2719	0.146
900	0.980989	Total protein	Subgroup_10	0.27	0.149
914	0.980989	Total protein	Desulfovibrio	0.269	0.1505
936	0.980989	Total protein	Ruminococcaceae_UCG-002	-0.2672	0.1535
970	0.980989	Total protein	Haliangium	0.2635	0.1594
1069	0.980989	Total protein	Flavobacterium	-0.2551	0.1737
1273	0.980989	Total protein	Fusicatenibacter	-0.238	0.2054
1351	0.980989	Total protein	Haemophilus	-0.2328	0.2158
1535	0.980989	Total protein	Fusobacterium	-0.2181	0.2468
1613	0.980989	Total protein	Intestinimonas	0.2126	0.2594
1755	0.980989	Total protein	Ellin6067	0.2041	0.2794
1778	0.980989	Total protein	Bdellovibrio	0.203	0.282
1782	0.980989	Total protein	Prevotella_1	-0.2026	0.2828
1803	0.980989	Total protein	Acinetobacter	-0.2016	0.2855
2077	0.980989	Total protein	Prevotellaceae_UCG-003	0.1853	0.327
2139	0.980989	Total protein	Rodentibacter	-0.1817	0.3365
2170	0.980989	Total protein	Lachnospiraceae_UCG-006	-0.1799	0.3414
2248	0.980989	Total protein	Clostridium_sensu_stricto_1	-0.176	0.3522
2370	0.980989	Total protein	Escherichia-Shigella	0.1702	0.3685
2624	0.980989	Total protein	Candidatus_Profftella	0.1573	0.4064
2688	0.980989	Total protein	Pelomonas	0.1543	0.4154
2804	0.980989	Total protein	Corynebacterium_1	0.1492	0.4315
2878	0.980989	Total protein	Tyzzerella_4	0.1465	0.44
2882	0.980989	Total protein	Alloprevotella	0.1463	0.4403
2938	0.980989	Total protein	Gemmatimonas	0.1444	0.4466
3020	0.980989	Total protein	Bifidobacterium	-0.1409	0.4576
3040	0.980989	Total protein	Bacteroides	-0.1401	0.4601
3134	0.980989	Total protein	Odoribacter	-0.1363	0.4725
3310	0.980989	Total protein	[Ruminococcus]_gnavus_group	-0.1288	0.4975
3331	0.980989	Total protein	uncultured_soil_bacterium	0.1277	0.5013
3370	0.980989	Total protein	Klebsiella	-0.1258	0.5078
3496	0.980989	Total protein	Faecalibacterium	-0.1207	0.5252
3508	0.980989	Total protein	Bacillus	-0.1202	0.5269
3515	0.980989	Total protein	MND1	-0.1197	0.5288
3596	0.980989	Total protein	Staphylococcus	-0.116	0.5414
3645	0.980989	Total protein	Arenimonas	-0.1145	0.547
3709	0.980989	Total protein	Lachnoclostridium	-0.1122	0.5551
3795	0.980989	Total protein	[Eubacterium]_coprostanoligenes_group	0.1089	0.5669
3817	0.980989	Total protein	Candidatus_Liberibacter	-0.1081	0.5697
3844	0.980989	Total protein	Blautia	0.1071	0.5733
3882	0.980989	Total protein	Devosia	-0.1055	0.5791
3902	0.980989	Total protein	Erysipelatoclostridium	0.1046	0.5823
3955	0.980989	Total protein	Succinivibrio	-0.1027	0.5891
4027	0.980989	Total protein	Roseburia	0.1001	0.5988
4034	0.980989	Total protein	Lachnospira	-0.09978	0.5999
4068	0.981265	CA199	metagenome	-0.0984	0.6049
4069	0.981265	Fibrin degradation products	Lachnospiraceae_UCG-001	0.09835	0.6051
4070	0.981265	Total protein	[Eubacterium]_eligens_group	0.09829	0.6053
4100	0.982195	CA125	Fusobacterium	-0.09696	0.6102
4147	0.982909	CA125	Lachnospira	-0.09464	0.6189
4167	0.982909	CA125	Sphingomonas	-0.094	0.6213
4183	0.982909	CA125	Ruminococcaceae_UCG-010	-0.09296	0.6251
4200	0.982909	CA125	[Ruminococcus]_gnavus_group	0.09223	0.6278
4250	0.982909	CA125	Erysipelotrichaceae_UCG-003	-0.08996	0.6364
4261	0.982909	CA125	Bifidobacterium	-0.08962	0.6377
4277	0.982909	CA125	Klebsiella	0.08866	0.6413
4289	0.982909	CA125	Bacteroides	-0.08804	0.6436
4294	0.982909	CA125	Ruminococcaceae_UCG-014	0.08793	0.6441
4366	0.982909	CA125	Bacillus	-0.08543	0.6535
4369	0.982909	CA125	Acidibacter	-0.08541	0.6536
4453	0.982909	CA125	Faecalibacterium	-0.08219	0.6659
4462	0.982909	CA125	Niastella	-0.08172	0.6677
4494	0.982909	CA125	Ellin6067	-0.08097	0.6706
4500	0.982909	CA125	Ruminiclostridium_9	-0.08069	0.6717
4532	0.982909	CA125	Devosia	0.07958	0.6759
4569	0.982909	CA125	Staphylococcus	0.07794	0.6822
4596	0.982909	CA125	Muribaculum	-0.07726	0.6849
4604	0.982909	CA125	Oscillospira	-0.07698	0.686
4133	0.982909	CA199	[Eubacterium]_eligens_group	0.09515	0.617
4159	0.982909	CA199	Ruminococcus_2	-0.09416	0.6207
4206	0.982909	CA199	Agathobacter	0.09196	0.6289
4220	0.982909	CA199	Erysipelatoclostridium	-0.09135	0.6312
4257	0.982909	CA199	Candidatus_Liberibacter	0.08966	0.6375
4271	0.982909	CA199	Ruminococcaceae_UCG-005	-0.08894	0.6402
4336	0.982909	CA199	Parabacteroides	-0.08646	0.6496
4339	0.982909	CA199	Ruminiclostridium_9	-0.0863	0.6502
4363	0.982909	CA199	[Ruminococcus]_gnavus_group	-0.08549	0.6533
4380	0.982909	CA199	Acinetobacter	-0.08514	0.6546
4401	0.982909	CA199	Nitrospira	-0.08429	0.6579
4414	0.982909	CA199	Corynebacterium_1	-0.08387	0.6595
4430	0.982909	CA199	Candidatus_Solibacter	-0.08337	0.6614
4436	0.982909	CA199	Fusobacterium	0.08306	0.6626
4544	0.982909	CA199	Bryobacter	-0.07894	0.6784
4600	0.982909	CA199	Citrobacter	-0.07709	0.6856
4179	0.982909	D-dimer	Alistipes	-0.09338	0.6236
4217	0.982909	D-dimer	Candidatus_Solibacter	-0.09147	0.6307
4263	0.982909	D-dimer	Faecalibaculum	-0.08952	0.638
4301	0.982909	D-dimer	Prevotellaceae_UCG-003	-0.08759	0.6453
4391	0.982909	D-dimer	metagenome	-0.08465	0.6565
4471	0.982909	D-dimer	Ruminococcaceae_UCG-005	-0.08138	0.669
4473	0.982909	D-dimer	Streptococcus	-0.0813	0.6693
4512	0.982909	D-dimer	Haliangium	-0.08042	0.6727
4521	0.982909	D-dimer	Spiroplasma	-0.08006	0.6741
4548	0.982909	D-dimer	Flavobacterium	-0.07877	0.679
4555	0.982909	D-dimer	Solanum_torvum	-0.07853	0.68
4576	0.982909	D-dimer	Ruminococcaceae_UCG-010	0.07772	0.6831
4598	0.982909	D-dimer	Prevotellaceae_UCG-001	-0.07722	0.685
4110	0.982909	Fibrin degradation products	Candidatus_Solibacter	-0.09642	0.6122
4137	0.982909	Fibrin degradation products	Faecalibaculum	-0.09503	0.6174
4192	0.982909	Fibrin degradation products	metagenome	-0.09255	0.6267
4198	0.982909	Fibrin degradation products	uncultured_forest_soil_bacterium	-0.0923	0.6276
4224	0.982909	Fibrin degradation products	Ramlibacter	-0.09115	0.6319
4268	0.982909	Fibrin degradation products	Flavobacterium	-0.08921	0.6392
4377	0.982909	Fibrin degradation products	Ruminococcaceae_UCG-002	-0.08518	0.6545
4378	0.982909	Fibrin degradation products	Altererythrobacter	-0.08514	0.6546
4484	0.982909	Fibrin degradation products	Candidatus_Profftella	-0.08114	0.6699
4497	0.982909	Fibrin degradation products	uncultured_Bacteroidales_bacterium	-0.08078	0.6713
4513	0.982909	Fibrin degradation products	Clade_Ib	0.0804	0.6728
4546	0.982909	Fibrin degradation products	Niastella	-0.07889	0.6786
4593	0.982909	Fibrin degradation products	[Eubacterium]_xylanophilum_group	-0.07736	0.6845
4125	0.982909	Total protein	Aquabacterium	0.0956	0.6153
4126	0.982909	Total protein	[Eubacterium]_hallii_group	0.09557	0.6154
4253	0.982909	Total protein	Flavisolibacter	0.08986	0.6368
4254	0.982909	Total protein	Parasutterella	-0.08981	0.6369
4345	0.982909	Total protein	Spiroplasma	-0.08615	0.6508
4368	0.982909	Total protein	Treponema_2	0.08541	0.6536
4410	0.982909	Total protein	Acidibacter	0.08396	0.6591
4416	0.982909	Total protein	Faecalibaculum	-0.08383	0.6596
4470	0.982909	Total protein	Parabacteroides	-0.08142	0.6689
4514	0.982909	Total protein	Oscillospira	-0.08039	0.6728
4547	0.982909	Total protein	Erysipelotrichaceae_UCG-003	-0.07882	0.6788
4550	0.982909	Total protein	Enterococcus	0.07872	0.6793
4556	0.982909	Total protein	Ohtaekwangia	-0.07853	0.68
4581	0.982909	Total protein	Prevotellaceae_UCG-001	0.07755	0.6838
4629	0.983578	CA125	Aquabacterium	-0.07585	0.6904
4650	0.983578	CA125	Haliangium	0.07504	0.6935
4693	0.983578	CA125	Prevotellaceae_UCG-001	-0.07332	0.7002
4713	0.983578	CA125	Lachnospiraceae_UCG-001	-0.07241	0.7038
4785	0.983578	CA125	Alistipes	-0.0697	0.7144
4794	0.983578	CA125	Anaerostipes	-0.06944	0.7154
4892	0.983578	CA125	Ambiguous_taxa	0.06531	0.7317
4925	0.983578	CA125	Prevotellaceae_UCG-003	-0.064	0.7369
4998	0.983578	CA125	Tyzzerella_4	0.06175	0.7458
4639	0.983578	CA199	Alloprevotella	0.07552	0.6916
4680	0.983578	CA199	Bacteroides	-0.07386	0.6981
4710	0.983578	CA199	Prevotellaceae_UCG-001	-0.07257	0.7031
4767	0.983578	CA199	Bradyrhizobium	0.07028	0.7121
4851	0.983578	CA199	Ellin6067	0.06711	0.7246
4879	0.983578	CA199	Fusicatenibacter	-0.06602	0.7289
4896	0.983578	CA199	Lachnospiraceae_UCG-001	-0.06515	0.7323
4915	0.983578	CA199	Faecalibaculum	-0.06439	0.7353
4929	0.983578	CA199	Devosia	-0.06396	0.737
4958	0.983578	CA199	Ruminococcaceae_UCG-013	0.06307	0.7406
5028	0.983578	CA199	uncultured_Bacteroidales_bacterium	-0.06077	0.7497
4649	0.983578	D-dimer	uncultured	-0.07507	0.6934
4666	0.983578	D-dimer	Lachnospira	-0.07423	0.6967
4678	0.983578	D-dimer	Corynebacterium_1	-0.07386	0.6981
4734	0.983578	D-dimer	Steroidobacter	-0.07163	0.7068
4742	0.983578	D-dimer	Coriobacteriaceae_UCG-002	-0.07128	0.7082
4805	0.983578	D-dimer	Anaerostipes	-0.06897	0.7173
4875	0.983578	D-dimer	Rodentibacter	-0.06613	0.7284
4928	0.983578	D-dimer	Bryobacter	-0.06397	0.737
4988	0.983578	D-dimer	Acidibacter	-0.06213	0.7443
4814	0.983578	Fibrin degradation products	Coriobacteriaceae_UCG-002	-0.06873	0.7182
4901	0.983578	Fibrin degradation products	Haliangium	-0.06486	0.7335
5005	0.983578	Fibrin degradation products	Ambiguous_taxa	-0.06151	0.7468
5027	0.983578	Fibrin degradation products	Faecalibacterium	0.06078	0.7497
4630	0.983578	Total protein	Alistipes	-0.07577	0.6907
4637	0.983578	Total protein	Steroidobacter	-0.0756	0.6913
4695	0.983578	Total protein	Lysobacter	0.07324	0.7005
4720	0.983578	Total protein	Muribaculum	0.07218	0.7047
4726	0.983578	Total protein	Pseudomonas	0.07196	0.7055
4808	0.983578	Total protein	Ruminococcaceae_UCG-013	0.06893	0.7174
4839	0.983578	Total protein	[Ruminococcus]_torques_group	0.06748	0.7231
4867	0.983578	Total protein	Lachnospiraceae_UCG-001	0.06638	0.7274
4956	0.983578	Total protein	Altererythrobacter	-0.06315	0.7403
5067	0.985077	CA199	Ruminococcaceae_UCG-014	-0.05892	0.7571
5070	0.985077	CA199	Anaerostipes	-0.0588	0.7576
5057	0.985077	Total protein	Collinsella	-0.05946	0.755
5266	0.986644	CA125	Flavisolibacter	-0.05088	0.7894
5179	0.986644	CA199	Ruminiclostridium	-0.05433	0.7755
5233	0.986644	CA199	Bdellovibrio	-0.05254	0.7827
5299	0.986644	CA199	Subgroup_10	-0.04973	0.7941
5381	0.986644	CA199	Solanum_torvum	0.04709	0.8048
5400	0.986644	CA199	Lachnospira	-0.04643	0.8075
5117	0.986644	D-dimer	Aquabacterium	-0.05678	0.7657
5187	0.986644	D-dimer	Lactobacillus	0.05414	0.7763
5205	0.986644	D-dimer	Gaiella	0.05352	0.7788
5279	0.986644	D-dimer	Altererythrobacter	-0.05057	0.7907
5314	0.986644	D-dimer	Ruminococcus_1	0.04943	0.7953
5320	0.986644	D-dimer	Parabacteroides	0.04918	0.7963
5329	0.986644	D-dimer	Ramlibacter	0.04885	0.7977
5356	0.986644	D-dimer	Collinsella	-0.048	0.8011
5363	0.986644	D-dimer	Intestinimonas	0.04775	0.8021
5375	0.986644	D-dimer	uncultured_forest_soil_bacterium	-0.0472	0.8044
5391	0.986644	D-dimer	Romboutsia	0.04678	0.8061
5111	0.986644	Fibrin degradation products	Bacteroides	0.05709	0.7644
5216	0.986644	Fibrin degradation products	Fusobacterium	0.0531	0.7805
5243	0.986644	Fibrin degradation products	Bryobacter	-0.05194	0.7852
5262	0.986644	Fibrin degradation products	Romboutsia	0.05099	0.789
5285	0.986644	Fibrin degradation products	Succinivibrio	-0.05043	0.7913
5302	0.986644	Fibrin degradation products	Bdellovibrio	0.04969	0.7943
5361	0.986644	Fibrin degradation products	Steroidobacter	-0.04787	0.8017
5122	0.986644	Total protein	uncultured	-0.05669	0.7661
5192	0.986644	Total protein	Prevotella_9	-0.0539	0.7773
5209	0.986644	Total protein	Prevotella_7	-0.05342	0.7792
5221	0.986644	Total protein	Solanum_torvum	0.0529	0.7813
5231	0.986644	Total protein	Romboutsia	-0.05258	0.7826
5294	0.986644	Total protein	Coriobacteriaceae_UCG-002	-0.05007	0.7927
5298	0.986644	Total protein	Christensenellaceae_R-7_group	0.04974	0.7941
5352	0.986644	Total protein	Candidatus_Uzinura	-0.04812	0.8006
5411	0.98689	Total protein	Ruminococcus_2	0.04604	0.8091
5424	0.986972	CA125	Ruminococcaceae_UCG-002	-0.04537	0.8118
5419	0.986972	CA199	Brevundimonas	0.04551	0.8112
5427	0.986972	CA199	MND1	-0.04532	0.812
5412	0.986972	Fibrin degradation products	Gaiella	-0.04594	0.8095
5418	0.986972	Fibrin degradation products	Ruminococcaceae_UCG-005	-0.04555	0.8111
5467	0.987284	D-dimer	Dongia	0.0439	0.8178
5477	0.987652	CA199	Rikenellaceae_RC9_gut_group	-0.04338	0.82
5480	0.987652	Fibrin degradation products	Klebsiella	0.04334	0.8201
5473	0.987652	Total protein	uncultured_bacterium	0.04355	0.8192
5484	0.987656	Fibrin degradation products	Pseudomonas	-0.0432	0.8207
5496	0.987779	CA125	Rikenellaceae_RC9_gut_group	0.04272	0.8226
5508	0.988562	CA199	Lachnospiraceae_NK4A136_group	0.04213	0.825
5515	0.988863	Total protein	Lachnospiraceae_NK4A136_group	0.04183	0.8263
5527	0.988931	CA125	Bdellovibrio	-0.04113	0.8291
5546	0.988931	CA199	Flavobacterium	-0.04058	0.8314
5533	0.988931	D-dimer	Helicobacter	-0.04091	0.83
5518	0.988931	Fibrin degradation products	Acidibacter	-0.04166	0.827
5544	0.988931	Fibrin degradation products	Parasutterella	0.04062	0.8312
5570	0.990414	CA125	Ohtaekwangia	-0.03942	0.8362
5569	0.990414	CA199	uncultured_forest_soil_bacterium	0.03946	0.836
5568	0.990414	D-dimer	Gemmatirosa	0.03949	0.8359
5579	0.991358	Fibrin degradation products	Bifidobacterium	-0.03887	0.8384
5585	0.991358	Total protein	Rikenellaceae_RC9_gut_group	-0.03869	0.8391
5591	0.99171	D-dimer	Bdellovibrio	0.03838	0.8404
5611	0.993695	CA199	Ambiguous_taxa	0.03712	0.8456
5615	0.993695	CA199	Parasutterella	-0.03696	0.8463
5619	0.993695	CA199	Clostridium_sensu_stricto_1	0.03689	0.8465
5610	0.993695	D-dimer	Tyzzerella_4	0.03713	0.8456
5622	0.993695	Total protein	Brevundimonas	-0.03684	0.8467
5630	0.993984	D-dimer	uncultured_Acidobacteria_bacterium	-0.03654	0.848
5709	0.995195	CA125	uncultured_soil_bacterium	-0.03295	0.8628
5728	0.995195	CA125	[Eubacterium]_hallii_group	-0.03256	0.8644
5723	0.995195	D-dimer	Pseudomonas	0.03278	0.8635
5670	0.995195	Fibrin degradation products	Sphingomonas	-0.0346	0.856
5726	0.995195	Fibrin degradation products	Lysobacter	0.03267	0.8639
5656	0.995195	Total protein	Other	-0.03511	0.8539
5665	0.995195	Total protein	uncultured_Acidobacteria_bacterium	0.03466	0.8557
5695	0.995195	Total protein	Agathobacter	0.03348	0.8606
5708	0.995195	Total protein	Niastella	0.03299	0.8626
5784	0.995303	CA125	Nocardioides	-0.03051	0.8728
5789	0.995303	CA125	Ruminococcus_1	0.03042	0.8732
5805	0.995303	CA125	Spiroplasma	-0.02964	0.8765
5795	0.995303	CA199	Lachnospiraceae_UCG-006	-0.03007	0.8747
5836	0.995303	Fibrin degradation products	Erysipelotrichaceae_UCG-003	-0.02859	0.8808
5852	0.995517	CA125	Pseudomonas	-0.02804	0.8831
5859	0.995517	Fibrin degradation products	Gemmatimonas	0.02784	0.8839
5867	0.996332	CA125	Odoribacter	-0.02729	0.8862
6022	0.996332	CA125	[Eubacterium]_eligens_group	0.02141	0.9106
6095	0.996332	CA125	Ramlibacter	-0.01844	0.9229
6122	0.996332	CA125	Pelomonas	0.01764	0.9263
5956	0.996332	CA199	Prevotella_7	-0.02377	0.9008
6133	0.996332	CA199	[Eubacterium]_coprostanoligenes_group	0.01742	0.9272
6154	0.996332	CA199	Haemophilus	0.01673	0.9301
6175	0.996332	CA199	Alistipes	-0.01589	0.9336
5915	0.996332	D-dimer	Klebsiella	-0.02527	0.8946
5926	0.996332	D-dimer	Sphingomonas	-0.02489	0.8961
5930	0.996332	D-dimer	[Eubacterium]_eligens_group	0.0248	0.8965
6019	0.996332	D-dimer	Clade_Ib	-0.02151	0.9102
5868	0.996332	Fibrin degradation products	Odoribacter	-0.02713	0.8868
5869	0.996332	Fibrin degradation products	Dongia	0.0271	0.887
5893	0.996332	Fibrin degradation products	Mucispirillum	0.02604	0.8914
5961	0.996332	Fibrin degradation products	Gemmatirosa	-0.02363	0.9013
5986	0.996332	Fibrin degradation products	Tyzzerella_4	-0.0226	0.9056
6037	0.996332	Fibrin degradation products	Lachnospiraceae_UCG-006	-0.02061	0.9139
6078	0.996332	Fibrin degradation products	Fusicatenibacter	0.0191	0.9202
6156	0.996332	Fibrin degradation products	Oscillospira	0.01671	0.9302
6157	0.996332	Fibrin degradation products	[Ruminococcus]_gnavus_group	-0.01667	0.9303
6190	0.996332	Fibrin degradation products	[Ruminococcus]_torques_group	0.01525	0.9363
5947	0.996332	Total protein	Rhodanobacter	-0.02399	0.8999
5957	0.996332	Total protein	Ruminiclostridium_9	0.02372	0.901
6039	0.996332	Total protein	Sphingomonas	-0.02058	0.914
6068	0.996332	Total protein	Ruminococcaceae_UCG-010	0.01936	0.9191
6071	0.996332	Total protein	Lactobacillus	0.01929	0.9194
6108	0.996332	Total protein	Candidatus_Solibacter	0.01795	0.925
6126	0.996332	Total protein	Ruminococcaceae_UCG-005	-0.01755	0.9266
6137	0.996332	Total protein	Ruminiclostridium	-0.01737	0.9274
6165	0.996332	Total protein	Mucispirillum	0.01622	0.9322
6258	0.996444	CA125	Prevotellaceae_Ga6A1_group	0.01317	0.9449
6294	0.996444	CA199	Lachnoclostridium	0.0116	0.9515
6335	0.996444	CA199	uncultured_Acidobacteria_bacterium	0.01015	0.9575
6353	0.996444	CA199	Bifidobacterium	0.009631	0.9597
6387	0.996444	CA199	Altererythrobacter	0.008341	0.9651
6308	0.996444	D-dimer	Mucispirillum	-0.01112	0.9535
6372	0.996444	D-dimer	Fusobacterium	-0.009029	0.9622
6391	0.996444	Fibrin degradation products	Rodentibacter	-0.008221	0.9656
6268	0.996444	Total protein	Citrobacter	-0.01262	0.9472
6309	0.996444	Total protein	[Eubacterium]_xylanophilum_group	-0.0111	0.9536
6325	0.996444	Total protein	Oscillibacter	-0.01041	0.9564
6361	0.996444	Total protein	Anaerostipes	0.009268	0.9612
6406	0.998036	CA199	Prevotellaceae_UCG-003	-0.007477	0.9687
6492	0.998061	CA199	Pelomonas	0.004246	0.9822
6447	0.998061	D-dimer	Lysobacter	0.005664	0.9763
6470	0.998061	D-dimer	Faecalibacterium	-0.005033	0.9789
6514	0.998061	D-dimer	Muribaculum	-0.003123	0.9869
6519	0.998061	D-dimer	[Ruminococcus]_torques_group	-0.002943	0.9877
6443	0.998061	Fibrin degradation products	uncultured_Acidobacteria_bacterium	-0.00595	0.9751
6456	0.998061	Fibrin degradation products	Muribaculum	0.005387	0.9775
6476	0.998061	Fibrin degradation products	Collinsella	-0.004904	0.9795
6467	0.998061	Total protein	Bradyrhizobium	-0.005083	0.9787
6561	0.998742	CA125	Parasutterella	0.001571	0.9934
6579	0.999117	CA199	Romboutsia	-0.0009369	0.9961
6577	0.999117	Fibrin degradation products	Intestinimonas	-0.001028	0.9957
6578	0.999117	Total protein	Ruminococcaceae_UCG-014	-0.0009787	0.9959
a Red fonts mean their FDR<0.1.

## Sheet: Table S3
Table S3 Correlation between genus (Prevotella_7) and differentially expressed genes.
Number	FDR_bha	Taxonomy	gene_id	Correlation Coefficient	p-value	Dbxref	product	GO_id	GO_term	pathway	pathway_description
5	1.3565e-13	Prevotella_7	GLB1L3	0.9593	6.63e-17	GeneID:112937,Genbank:XM_017017156.2,HGNC:HGNC:25147	galactosidase beta 1 like 3	GO:0004565,GO:0005773,GO:0005975	beta-galactosidase activity|vacuole|carbohydrate metabolic process
7	4.87679e-12	Prevotella_7	ADAMTSL3	0.9458	3.337e-15	GeneID:57188,Genbank:NM_001301110.1,HGNC:HGNC:14633,MIM:609199	ADAMTS like 3	GO:0005578,GO:0008233,GO:0043231	proteinaceous extracellular matrix|peptidase activity|intracellular membrane-bounded organelle
8	1.37849e-11	Prevotella_7	NRAP	0.9409	1.078e-14	GeneID:4892,Genbank:NM_006175.4,HGNC:HGNC:7988,MIM:602873	nebulin related anchoring protein	GO:0003779,GO:0005916,GO:0005927,GO:0046872,GO:0051371	actin binding|fascia adherens|muscle tendon junction|metal ion binding|muscle alpha-actinin binding
10	1.22862e-10	Prevotella_7	TFF3	0.9294	1.201e-13	GeneID:7033,Genbank:NM_003226.3,HGNC:HGNC:11757,MIM:600633	trefoil factor 3
11	1.49544e-10	Prevotella_7	TMED6	0.9279	1.608e-13	GeneID:146456,Genbank:NM_144676.3,HGNC:HGNC:28331	transmembrane p24 trafficking protein 6	GO:0005789,GO:0016021	endoplasmic reticulum membrane|integral component of membrane
15	1.95393e-09	Prevotella_7	SCGB2A1	0.9108	2.865e-12	GeneID:4246,Genbank:NM_002407.2,HGNC:HGNC:7051,MIM:604398	secretoglobin family 2A member 1	GO:0005615,GO:0030521,GO:0046982	extracellular space|androgen receptor signaling pathway|protein heterodimerization activity
16	9.23897e-09	Prevotella_7	PRSS33	0.8993	1.445e-11	GeneID:260429,Genbank:XM_011522451.2,HGNC:HGNC:30405,MIM:613797	serine protease 33	GO:0004252,GO:0005615,GO:0005737,GO:0006508,GO:1904627	serine-type endopeptidase activity|extracellular space|cytoplasm|proteolysis|response to phorbol 13-acetate 12-myristate
17	1.13132e-08	Prevotella_7	DCHS2	0.8973	1.88e-11	GeneID:54798,Genbank:NM_001358235.1,HGNC:HGNC:23111,MIM:612486	dachsous cadherin-related 2	GO:0005509,GO:0005886,GO:0007156,GO:0016021,GO:0072006,GO:0072137	calcium ion binding|plasma membrane|homophilic cell adhesion via plasma membrane adhesion molecules|integral component of membrane|nephron development|condensed mesenchymal cell proliferation	hsa04392	Hippo signaling pathway - multiple species
20	1.06392e-07	Prevotella_7	ACSM3	0.8769	2.08e-10	GeneID:6296,Genbank:XM_024450369.1,HGNC:HGNC:10522,MIM:145505	acyl-CoA synthetase medium chain family member 3	GO:0003996,GO:0004321,GO:0005524,GO:0005759,GO:0006633,GO:0006637,GO:0008217,GO:0015645,GO:0042632,GO:0046872,GO:0047760	acyl-CoA ligase activity|fatty-acyl-CoA synthase activity|ATP binding|mitochondrial matrix|fatty acid biosynthetic process|acyl-CoA metabolic process|regulation of blood pressure|fatty acid ligase activity|cholesterol homeostasis|metal ion binding|butyrate-CoA ligase activity	hsa00650	Butanoate metabolism
22	6.17985e-07	Prevotella_7	RNF39	0.8583	1.329e-09	GeneID:80352,Genbank:NM_025236.3,HGNC:HGNC:18064,MIM:607524	ring finger protein 39	GO:0005737,GO:0046872	cytoplasm|metal ion binding
23	9.60286e-07	Prevotella_7	CAMK2B	0.8529	2.159e-09	GeneID:816,Genbank:NM_172084.2,HGNC:HGNC:1461,MIM:607707	calcium/calmodulin dependent protein kinase II beta	GO:0000165,GO:0003779,GO:0004674,GO:0004683,GO:0005088,GO:0005516,GO:0005524,GO:0005654,GO:0005737,GO:0005815,GO:0005829,GO:0005886,GO:0006468,GO:0007165,GO:0010976,GO:0014733,GO:0018105,GO:0018107,GO:0030666,GO:0033017,GO:0035556,GO:0042802,GO:0042803,GO:0043005,GO:0046777,GO:0048169,GO:0051823,GO:0051924,GO:0060333,GO:0060998,GO:0061003,GO:0090129,GO:1900034	MAPK cascade|actin binding|protein serine/threonine kinase activity|calmodulin-dependent protein kinase activity|Ras guanyl-nucleotide exchange factor activity|calmodulin binding|ATP binding|nucleoplasm|cytoplasm|microtubule organizing center|cytosol|plasma membrane|protein phosphorylation|signal transduction|positive regulation of neuron projection development|regulation of skeletal muscle adapt…	hsa04012,hsa04020,hsa04024,hsa04066,hsa04114,hsa04217,hsa04261,hsa04310,hsa04360,hsa04713,hsa04720,hsa04722,hsa04725,hsa04728,hsa04740,hsa04750,hsa04911,hsa04912,hsa04916,hsa04921,hsa04922,hsa04925,hsa04934,hsa04971,hsa05031,hsa05152,hsa05200,hsa05205,hsa05214	ErbB signaling pathway|Calcium signaling pathway|cAMP signaling pathway|HIF-1 signaling pathway|Oocyte meiosis|Necroptosis|Adrenergic signaling in cardiomyocytes|Wnt signaling pathway|Axon guidance|Circadian entrainment|Long-term potentiation|Neurotrophin signaling pathway|Cholinergic synapse|Dopaminergic synapse|Olfactory transduction|Inflammatory mediator regulation of TRP channels|Insulin secr…
26	2.01846e-06	Prevotella_7	SEC14L2	0.8428	5.13e-09	GeneID:23541,Genbank:NM_012429.4,HGNC:HGNC:10699,MIM:607558	SEC14 like lipid binding 2	GO:0005543,GO:0005634,GO:0005737,GO:0005829,GO:0006351,GO:0008431,GO:0045540,GO:0045893,GO:0070062	phospholipid binding|nucleus|cytoplasm|cytosol|transcription, DNA-templated|vitamin E binding|regulation of cholesterol biosynthetic process|positive regulation of transcription, DNA-templated|extracellular exosome
32	8.78821e-06	Prevotella_7	NHSL1	0.821	2.749e-08	GeneID:57224,Genbank:XM_011535976.1,HGNC:HGNC:21021	NHS like 1	GO:0016020,GO:0097475	membrane|motor neuron migration
35	5.5622e-05	Prevotella_7	KLK11	0.7915	1.903e-07	GeneID:11012,Genbank:NM_006853.2,HGNC:HGNC:6359,MIM:604434	kallikrein related peptidase 11
37	6.10482e-05	Prevotella_7	B3GALT5	0.7891	2.208e-07	GeneID:10317,Genbank:NM_001356336.1,HGNC:HGNC:920,MIM:604066	beta-1,3-galactosyltransferase 5			hsa00601,hsa00603	Glycosphingolipid biosynthesis - lacto and neolacto series|Glycosphingolipid biosynthesis - globo and isoglobo series
41	0.000120664	Prevotella_7	ZG16B	0.7754	4.836e-07	GeneID:124220,Genbank:NM_145252.2,HGNC:HGNC:30456	zymogen granule protein 16B	GO:0001895,GO:0005615,GO:0030246,GO:0070062	retina homeostasis|extracellular space|carbohydrate binding|extracellular exosome
47	0.000251832	Prevotella_7	KIF12	0.7591	1.157e-06	GeneID:113220,Genbank:XM_005251683.5,HGNC:HGNC:21495,MIM:611278	kinesin family member 12	GO:0003777,GO:0005524,GO:0005737,GO:0005871,GO:0005874,GO:0007018,GO:0008017,GO:0016887,GO:0070062	microtubule motor activity|ATP binding|cytoplasm|kinesin complex|microtubule|microtubule-based movement|microtubule binding|ATPase activity|extracellular exosome
49	0.000256552	Prevotella_7	DNAJC22	0.7578	1.236e-06	GeneID:79962,Genbank:NM_001304944.1,HGNC:HGNC:25802	DnaJ heat shock protein family (Hsp40) member C22	GO:0016021	integral component of membrane
52	0.000434775	Prevotella_7	ABCC3	0.7461	2.21e-06	GeneID:8714,Genbank:XM_011525423.1,HGNC:HGNC:54,MIM:604323	ATP binding cassette subfamily C member 3			hsa01523,hsa02010,hsa04976	Antifolate resistance|ABC transporters|Bile secretion
55	0.00046784	Prevotella_7	SCGB2A2	0.7433	2.529e-06	GeneID:4250,Genbank:XM_005274005.3,HGNC:HGNC:7050,MIM:605562	secretoglobin family 2A member 2
58	0.000520495	Prevotella_7	KCNN4	0.7401	2.951e-06	GeneID:3783,Genbank:XM_005258882.2,HGNC:HGNC:6293,MIM:602754	potassium calcium-activated channel subfamily N member 4	GO:0002376,GO:0005267,GO:0005516,GO:0005886,GO:0006813,GO:0006816,GO:0006884,GO:0006952,GO:0008076,GO:0015269,GO:0016286,GO:0019903,GO:0030322,GO:0031982,GO:0043025,GO:0045332,GO:0046541,GO:0050714,GO:0050862	immune system process|potassium channel activity|calmodulin binding|plasma membrane|potassium ion transport|calcium ion transport|cell volume homeostasis|defense response|voltage-gated potassium channel complex|calcium-activated potassium channel activity|small conductance calcium-activated potassium channel activity|protein phosphatase binding|stabilization of membrane potential|vesicle|neuronal…	hsa04911,hsa04970,hsa04974	Insulin secretion|Salivary secretion|Protein digestion and absorption
59	0.000521383	Prevotella_7	WNK4	0.7397	3.007e-06	GeneID:65266,Genbank:XM_017024962.1,HGNC:HGNC:14544,MIM:601844	WNK lysine deficient protein kinase 4	GO:0004674,GO:0005524,GO:0005829,GO:0005923,GO:0006468,GO:0006811,GO:0006821,GO:0008104,GO:0010766,GO:0016020,GO:0019869,GO:0035556,GO:0050794,GO:0050801,GO:0070294,GO:0072156,GO:0090188	protein serine/threonine kinase activity|ATP binding|cytosol|bicellular tight junction|protein phosphorylation|ion transport|chloride transport|protein localization|negative regulation of sodium ion transport|membrane|chloride channel inhibitor activity|intracellular signal transduction|regulation of cellular process|ion homeostasis|renal sodium ion absorption|distal tubule morphogenesis|negative…
63	0.00090982	Prevotella_7	SLC5A1	0.726	5.603e-06	GeneID:6523,Genbank:NM_000343.3,HGNC:HGNC:11036,MIM:182380	solute carrier family 5 member 1	GO:0001951,GO:0005412,GO:0005886,GO:0005887,GO:0015758,GO:0070062,GO:0106001	intestinal D-glucose absorption|glucose:sodium symporter activity|plasma membrane|integral component of plasma membrane|glucose transport|extracellular exosome|intestinal hexose absorption	hsa04973,hsa04976,hsa04978	Carbohydrate digestion and absorption|Bile secretion|Mineral absorption
67	0.00144411	Prevotella_7	PNPLA7	0.7139	9.458e-06	GeneID:375775,Genbank:XM_017014709.1,HGNC:HGNC:24768,MIM:612122	patatin like phospholipase domain containing 7	GO:0004622,GO:0005765,GO:0005783,GO:0016021,GO:0016042,GO:0031965,GO:0031966,GO:0032502	lysophospholipase activity|lysosomal membrane|endoplasmic reticulum|integral component of membrane|lipid catabolic process|nuclear membrane|mitochondrial membrane|developmental process	hsa00564	Glycerophospholipid metabolism
68	0.00144694	Prevotella_7	PAX6	0.7134	9.618e-06	GeneID:5080,Genbank:NM_001127612.1,HGNC:HGNC:8620,MIM:607108	paired box 6			hsa04550,hsa04950	Signaling pathways regulating pluripotency of stem cells|Maturity onset diabetes of the young
70	0.00202408	Prevotella_7	SOX9	0.7046	1.385e-05	GeneID:6662,Genbank:NM_000346.3,HGNC:HGNC:11204,MIM:608160	SRY-box 9	GO:0001046,GO:0001077,GO:0001158,GO:0001501,GO:0001502,GO:0001503,GO:0001658,GO:0001708,GO:0001837,GO:0001894,GO:0001934,GO:0001942,GO:0002053,GO:0002062,GO:0002683,GO:0003170,GO:0003179,GO:0003188,GO:0003203,GO:0003413,GO:0003415,GO:0003682,GO:0003700,GO:0003705,GO:0004672,GO:0005634,GO:0005654,GO:0006334,GO:0006338,GO:0006367,GO:0006461,GO:0007010,GO:0007165,GO:0007173,GO:0007219,GO:0007283,GO:…	core promoter sequence-specific DNA binding|transcriptional activator activity, RNA polymerase II proximal promoter sequence-specific DNA binding|enhancer sequence-specific DNA binding|skeletal system development|cartilage condensation|ossification|branching involved in ureteric bud morphogenesis|cell fate specification|epithelial to mesenchymal transition|tissue homeostasis|positive regulation o…	hsa04024	cAMP signaling pathway
74	0.00326392	Prevotella_7	BHLHA15	0.691	2.361e-05	GeneID:168620,Genbank:NM_177455.3,HGNC:HGNC:22265,MIM:608606	basic helix-loop-helix family member a15	GO:0000977,GO:0001228,GO:0005634,GO:0006851,GO:0007030,GO:0007186,GO:0007267,GO:0010832,GO:0019722,GO:0030968,GO:0042149,GO:0042593,GO:0042803,GO:0048312,GO:0048469	RNA polymerase II regulatory region sequence-specific DNA binding|transcriptional activator activity, RNA polymerase II transcription regulatory region sequence-specific DNA binding|nucleus|mitochondrial calcium ion transmembrane transport|Golgi organization|G-protein coupled receptor signaling pathway|cell-cell signaling|negative regulation of myotube differentiation|calcium-mediated signaling|e…	hsa04950	Maturity onset diabetes of the young
76	0.00354281	Prevotella_7	ENTPD8	0.6882	2.632e-05	GeneID:377841,Genbank:XM_011518666.2,HGNC:HGNC:24860,MIM:616748	ectonucleoside triphosphate diphosphohydrolase 8	GO:0005524,GO:0005886,GO:0009124,GO:0009133,GO:0016021,GO:0017110,GO:0017111,GO:0034656,GO:0046872,GO:0102485,GO:0102486,GO:0102487,GO:0102488,GO:0102489,GO:0102490,GO:0102491	ATP binding|plasma membrane|nucleoside monophosphate biosynthetic process|nucleoside diphosphate biosynthetic process|integral component of membrane|nucleoside-diphosphatase activity|nucleoside-triphosphatase activity|nucleobase-containing small molecule catabolic process|metal ion binding|dATP phosphohydrolase activity|dCTP phosphohydrolase activity|dUTP phosphohydrolase activity|dTTP phosphohyd…	hsa00230,hsa00240,hsa05169	Purine metabolism|Pyrimidine metabolism|Epstein-Barr virus infection
77	0.00369476	Prevotella_7	PLEKHB1	0.6867	2.781e-05	GeneID:58473,Genbank:NM_021200.2,HGNC:HGNC:19079,MIM:607651	pleckstrin homology domain containing B1	GO:0004871,GO:0005737,GO:0007275,GO:0007602,GO:0016021,GO:0045595	signal transducer activity|cytoplasm|multicellular organism development|phototransduction|integral component of membrane|regulation of cell differentiation
79	0.00405056	Prevotella_7	ADCY5	0.6836	3.128e-05	GeneID:111,Genbank:XM_005247077.4,HGNC:HGNC:236,MIM:600293	adenylate cyclase 5	GO:0001973,GO:0003091,GO:0004016,GO:0004383,GO:0005524,GO:0005886,GO:0005929,GO:0006171,GO:0006182,GO:0007186,GO:0007189,GO:0007190,GO:0007191,GO:0007193,GO:0007195,GO:0007204,GO:0007626,GO:0008074,GO:0008179,GO:0016021,GO:0034199,GO:0045111,GO:0046872,GO:0046982,GO:0050885,GO:0061178,GO:0071377,GO:0097110,GO:1904322	adenosine receptor signaling pathway|renal water homeostasis|adenylate cyclase activity|guanylate cyclase activity|ATP binding|plasma membrane|cilium|cAMP biosynthetic process|cGMP biosynthetic process|G-protein coupled receptor signaling pathway|adenylate cyclase-activating G-protein coupled receptor signaling pathway|activation of adenylate cyclase activity|adenylate cyclase-activating dopamine…	hsa00230,hsa01522,hsa04015,hsa04022,hsa04024,hsa04062,hsa04072,hsa04114,hsa04211,hsa04213,hsa04261,hsa04270,hsa04371,hsa04540,hsa04611,hsa04713,hsa04714,hsa04723,hsa04724,hsa04725,hsa04726,hsa04727,hsa04728,hsa04750,hsa04911,hsa04912,hsa04913,hsa04914,hsa04915,hsa04916,hsa04918,hsa04921,hsa04923,hsa04924,hsa04925,hsa04926,hsa04927,hsa04928,hsa04934,hsa04970,hsa04971,hsa04972,hsa04976,hsa05012,hsa…	Purine metabolism|Endocrine resistance|Rap1 signaling pathway|cGMP-PKG signaling pathway|cAMP signaling pathway|Chemokine signaling pathway|Phospholipase D signaling pathway|Oocyte meiosis|Longevity regulating pathway|Longevity regulating pathway - multiple species|Adrenergic signaling in cardiomyocytes|Vascular smooth muscle contraction|Apelin signaling pathway|Gap junction|Platelet activation|C…
82	0.00490541	Prevotella_7	FXYD3	0.6774	3.932e-05	GeneID:5349,Genbank:XM_011527032.3,HGNC:HGNC:4027,MIM:604996	FXYD domain containing ion transport regulator 3
85	0.00608504	Prevotella_7	AGR2	0.6704	5.056e-05	GeneID:10551,Genbank:XM_005249581.5,HGNC:HGNC:328,MIM:606358	anterior gradient 2, protein disulphide isomerase family member	GO:0002162,GO:0005154,GO:0005615,GO:0005739,GO:0005783,GO:0010628,GO:0010811,GO:0030154,GO:0042803,GO:0045742,GO:0048546,GO:0048639,GO:0060480,GO:0060548,GO:0070254,GO:1903078,GO:1903896,GO:1903899	dystroglycan binding|epidermal growth factor receptor binding|extracellular space|mitochondrion|endoplasmic reticulum|positive regulation of gene expression|positive regulation of cell-substrate adhesion|cell differentiation|protein homodimerization activity|positive regulation of epidermal growth factor receptor signaling pathway|digestive tract morphogenesis|positive regulation of developmental…
89	0.00663341	Prevotella_7	SLC12A8	0.6666	5.771e-05	GeneID:84561,Genbank:NM_024628.5,HGNC:HGNC:15595,MIM:611316	solute carrier family 12 member 8	GO:0015379,GO:0016021,GO:0022820	potassium:chloride symporter activity|integral component of membrane|potassium ion symporter activity
92	0.00741453	Prevotella_7	CES3	0.6624	6.668e-05	GeneID:23491,Genbank:NM_024922.5,HGNC:HGNC:1865,MIM:605279	carboxylesterase 3
93	0.0074283	Prevotella_7	KIAA1324	0.6621	6.753e-05	GeneID:57535,Genbank:NM_020775.4,HGNC:HGNC:29618,MIM:611298	KIAA1324	GO:0000045,GO:0003723,GO:0005765,GO:0005794,GO:0005886,GO:0005887,GO:0009267,GO:0031902,GO:0044090,GO:0070062,GO:2000786	autophagosome assembly|RNA binding|lysosomal membrane|Golgi apparatus|plasma membrane|integral component of plasma membrane|cellular response to starvation|late endosome membrane|positive regulation of vacuole organization|extracellular exosome|positive regulation of autophagosome assembly
100	0.00949446	Prevotella_7	SOD3	0.6526	9.281e-05	GeneID:6649,Genbank:NM_003102.2,HGNC:HGNC:11181,MIM:185490	superoxide dismutase 3
101	0.0096172	Prevotella_7	ANXA6	0.6519	9.515e-05	GeneID:309,Genbank:NM_001155.4,HGNC:HGNC:544,MIM:114070	annexin A6	GO:0005509,GO:0005525,GO:0005544,GO:0005739,GO:0005765,GO:0005925,GO:0006816,GO:0006937,GO:0008289,GO:0015276,GO:0015485,GO:0016020,GO:0031902,GO:0034220,GO:0042470,GO:0042803,GO:0048306,GO:0048471,GO:0051260,GO:0051560,GO:0070062,GO:0097190	calcium ion binding|GTP binding|calcium-dependent phospholipid binding|mitochondrion|lysosomal membrane|focal adhesion|calcium ion transport|regulation of muscle contraction|lipid binding|ligand-gated ion channel activity|cholesterol binding|membrane|late endosome membrane|ion transmembrane transport|melanosome|protein homodimerization activity|calcium-dependent protein binding|perinuclear region…
103	0.00962702	Prevotella_7	CDHR1	0.6513	9.701e-05	GeneID:92211,Genbank:NM_001171971.2,HGNC:HGNC:14550,MIM:609502	cadherin related family member 1	GO:0005509,GO:0005887,GO:0007156,GO:0008594,GO:0035845,GO:0042622,GO:0045494	calcium ion binding|integral component of plasma membrane|homophilic cell adhesion via plasma membrane adhesion molecules|photoreceptor cell morphogenesis|photoreceptor cell outer segment organization|photoreceptor outer segment membrane|photoreceptor cell maintenance
108	0.0118724	Prevotella_7	RNASE4	0.6432	0.0001264	GeneID:6038,Genbank:NM_001282192.1,HGNC:HGNC:10047,MIM:601030	ribonuclease A family member 4	GO:0003676,GO:0004519,GO:0004522,GO:0004540,GO:0005576,GO:0006379,GO:0070062	nucleic acid binding|endonuclease activity|ribonuclease A activity|ribonuclease activity|extracellular region|mRNA cleavage|extracellular exosome
110	0.0122853	Prevotella_7	RAP1GAP	0.6418	0.0001321	GeneID:5909,Genbank:XM_017001965.1,HGNC:HGNC:9858,MIM:600278	RAP1 GTPase activating protein			hsa04015	Rap1 signaling pathway
117	0.0170762	Prevotella_7	FUT6	0.6292	0.0001953	GeneID:2528,Genbank:NM_001040701.1,HGNC:HGNC:4017,MIM:136836	fucosyltransferase 6			hsa00601	Glycosphingolipid biosynthesis - lacto and neolacto series
118	0.0182233	Prevotella_7	CPB2	0.6268	0.0002102	GeneID:1361,Genbank:XM_017020393.2,HGNC:HGNC:2300,MIM:603101	carboxypeptidase B2			hsa04610,hsa04972,hsa04974	Complement and coagulation cascades|Pancreatic secretion|Protein digestion and absorption
119	0.0187149	Prevotella_7	ZFPM2	0.6257	0.0002177	GeneID:23414,Genbank:XM_011516948.2,HGNC:HGNC:16700,MIM:603693	zinc finger protein, FOG family member 2	GO:0001078,GO:0001085,GO:0001105,GO:0001570,GO:0001701,GO:0003148,GO:0003221,GO:0003677,GO:0003714,GO:0005634,GO:0005654,GO:0005737,GO:0007506,GO:0007596,GO:0008134,GO:0008270,GO:0030324,GO:0045599,GO:0045892,GO:0045944,GO:0048568,GO:0060045,GO:0060412,GO:0060548,GO:2000020,GO:2000195	transcriptional repressor activity, RNA polymerase II proximal promoter sequence-specific DNA binding|RNA polymerase II transcription factor binding|RNA polymerase II transcription coactivator activity|vasculogenesis|in utero embryonic development|outflow tract septum morphogenesis|right ventricular cardiac muscle tissue morphogenesis|DNA binding|transcription corepressor activity|nucleus|nucleop…	hsa05206	MicroRNAs in cancer
121	0.0187353	Prevotella_7	GDF6	0.6251	0.0002216	GeneID:392255,Genbank:NM_001001557.3,HGNC:HGNC:4221,MIM:601147	growth differentiation factor 6	GO:0005125,GO:0005160,GO:0005615,GO:0006915,GO:0008083,GO:0010862,GO:0030509,GO:0032332,GO:0032924,GO:0042803,GO:0042981,GO:0043408,GO:0045444,GO:0045666,GO:0045893,GO:0048468,GO:0060389,GO:0060395,GO:1900745,GO:1990009	cytokine activity|transforming growth factor beta receptor binding|extracellular space|apoptotic process|growth factor activity|positive regulation of pathway-restricted SMAD protein phosphorylation|BMP signaling pathway|positive regulation of chondrocyte differentiation|activin receptor signaling pathway|protein homodimerization activity|regulation of apoptotic process|regulation of MAPK cascade…	hsa04060,hsa04350,hsa04390	Cytokine-cytokine receptor interaction|TGF-beta signaling pathway|Hippo signaling pathway
122	0.0204432	Prevotella_7	PYCR1	0.6219	0.0002438	GeneID:5831,Genbank:NM_001282279.1,HGNC:HGNC:9721,MIM:179035	pyrroline-5-carboxylate reductase 1	GO:0004735,GO:0005739,GO:0006561,GO:0034599,GO:0055129	pyrroline-5-carboxylate reductase activity|mitochondrion|proline biosynthetic process|cellular response to oxidative stress|L-proline biosynthetic process	hsa00330	Arginine and proline metabolism
133	0.0266826	Prevotella_7	HOXB13	0.6098	0.0003469	GeneID:10481,Genbank:NM_006361.5,HGNC:HGNC:5112,MIM:604607	homeobox B13	GO:0000122,GO:0001227,GO:0001525,GO:0005654,GO:0005667,GO:0006351,GO:0008544,GO:0009611,GO:0033574,GO:0040008,GO:0043565,GO:0060527,GO:0060743	negative regulation of transcription from RNA polymerase II promoter|transcriptional repressor activity, RNA polymerase II transcription regulatory region sequence-specific DNA binding|angiogenesis|nucleoplasm|transcription factor complex|transcription, DNA-templated|epidermis development|response to wounding|response to testosterone|regulation of growth|sequence-specific DNA binding|prostate epi…
136	0.0268914	Prevotella_7	PADI2	0.6088	0.0003575	GeneID:11240,Genbank:NM_007365.2,HGNC:HGNC:18341,MIM:607935	peptidyl arginine deiminase 2	GO:0004668,GO:0005509,GO:0005576,GO:0005634,GO:0005737,GO:0005829,GO:0006325,GO:0010848,GO:0018101,GO:0021762,GO:0030331,GO:0030520,GO:0035327,GO:0035578,GO:0036413,GO:0043312,GO:0048096,GO:0070062,GO:0070100,GO:1901624,GO:1990830	protein-arginine deiminase activity|calcium ion binding|extracellular region|nucleus|cytoplasm|cytosol|chromatin organization|regulation of chromatin disassembly|protein citrullination|substantia nigra development|estrogen receptor binding|intracellular estrogen receptor signaling pathway|transcriptionally active chromatin|azurophil granule lumen|histone H3-R26 citrullination|neutrophil degranula…
137	0.0273838	Prevotella_7	SPDEF	0.6076	0.0003693	GeneID:25803,Genbank:XM_005248988.5,HGNC:HGNC:17257,MIM:608144	SAM pointed domain containing ETS transcription factor	GO:0000122,GO:0000981,GO:0001227,GO:0005634,GO:0006351,GO:0007275,GO:0010454,GO:0010455,GO:0030154,GO:0043065,GO:0043565,GO:0045944,GO:0060480,GO:0060576	negative regulation of transcription from RNA polymerase II promoter|RNA polymerase II transcription factor activity, sequence-specific DNA binding|transcriptional repressor activity, RNA polymerase II transcription regulatory region sequence-specific DNA binding|nucleus|transcription, DNA-templated|multicellular organism development|negative regulation of cell fate commitment|positive regulation…
142	0.0290114	Prevotella_7	CTSF	0.6045	0.0004027	GeneID:8722,Genbank:XM_011545328.2,HGNC:HGNC:2531,MIM:603539	cathepsin F	GO:0004197,GO:0005615,GO:0005764,GO:0006508,GO:0019886,GO:0043202,GO:0051603,GO:0070062,GO:1903561	cysteine-type endopeptidase activity|extracellular space|lysosome|proteolysis|antigen processing and presentation of exogenous peptide antigen via MHC class II|lysosomal lumen|proteolysis involved in cellular protein catabolic process|extracellular exosome|extracellular vesicle	hsa04142,hsa04210	Lysosome|Apoptosis
146	0.0295689	Prevotella_7	SLITRK5	0.6029	0.000422	GeneID:26050,Genbank:XM_005254038.5,HGNC:HGNC:20295,MIM:609680	SLIT and NTRK like family member 5	GO:0005886,GO:0007268,GO:0007409,GO:0007625,GO:0009410,GO:0016021,GO:0021756,GO:0030534,GO:0043235,GO:0043588,GO:0048813,GO:0051965,GO:0072358	plasma membrane|chemical synaptic transmission|axonogenesis|grooming behavior|response to xenobiotic stimulus|integral component of membrane|striatum development|adult behavior|receptor complex|skin development|dendrite morphogenesis|positive regulation of synapse assembly|cardiovascular system development
147	0.0309127	Prevotella_7	ADGRV1	0.601	0.0004442	GeneID:84059,Genbank:XM_017009967.1,HGNC:HGNC:17416,MIM:602851	adhesion G protein-coupled receptor V1	GO:0004930,GO:0005509,GO:0005737,GO:0005886,GO:0007166,GO:0007186,GO:0007399,GO:0007601,GO:0007605,GO:0009986,GO:0016020,GO:0016021,GO:0032420,GO:0043235,GO:0045202,GO:0045494,GO:0048496,GO:0050877,GO:0050953,GO:0070062,GO:0098609	G-protein coupled receptor activity|calcium ion binding|cytoplasm|plasma membrane|cell surface receptor signaling pathway|G-protein coupled receptor signaling pathway|nervous system development|visual perception|sensory perception of sound|cell surface|membrane|integral component of membrane|stereocilium|receptor complex|synapse|photoreceptor cell maintenance|maintenance of animal organ identity|…
150	0.0357641	Prevotella_7	IDH1	0.595	0.0005244	GeneID:3417,Genbank:NM_005896.3,HGNC:HGNC:5382,MIM:147700	isocitrate dehydrogenase (NADP(+)) 1, cytosolic			hsa00020,hsa00480,hsa04146,hsa05230	Citrate cycle (TCA cycle)|Glutathione metabolism|Peroxisome|Central carbon metabolism in cancer
152	0.0368549	Prevotella_7	PPP1R1B	0.5934	0.0005476	GeneID:84152,Genbank:XM_017025216.2,HGNC:HGNC:9287,MIM:604399	protein phosphatase 1 regulatory inhibitor subunit 1B			hsa04024,hsa04728,hsa05030,hsa05031,hsa05034	cAMP signaling pathway|Dopaminergic synapse|Cocaine addiction|Amphetamine addiction|Alcoholism
154	0.0372996	Prevotella_7	TMEM211	0.5925	0.0005615	GeneID:255349,Genbank:XM_011530094.2,HGNC:HGNC:33725	transmembrane protein 211	GO:0016021	integral component of membrane
156	0.0375559	Prevotella_7	SPTBN4	0.5917	0.0005727	GeneID:57731,Genbank:XM_011527173.2,HGNC:HGNC:14896,MIM:606214	spectrin beta, non-erythrocytic 4	GO:0000165,GO:0002028,GO:0003779,GO:0005088,GO:0005200,GO:0005543,GO:0005737,GO:0005829,GO:0005886,GO:0005912,GO:0006888,GO:0007016,GO:0007409,GO:0007411,GO:0007605,GO:0007628,GO:0008091,GO:0009566,GO:0010459,GO:0014704,GO:0016020,GO:0016192,GO:0016363,GO:0016605,GO:0019226,GO:0019902,GO:0021952,GO:0030506,GO:0030507,GO:0033135,GO:0033268,GO:0033270,GO:0040018,GO:0043025,GO:0043194,GO:0043203,GO:…	MAPK cascade|regulation of sodium ion transport|actin binding|Ras guanyl-nucleotide exchange factor activity|structural constituent of cytoskeleton|phospholipid binding|cytoplasm|cytosol|plasma membrane|adherens junction|ER to Golgi vesicle-mediated transport|cytoskeletal anchoring at plasma membrane|axonogenesis|axon guidance|sensory perception of sound|adult walking behavior|spectrin|fertilizat…
157	0.0388219	Prevotella_7	FLRT1	0.5903	0.0005958	GeneID:23769,Genbank:XM_005273861.2,HGNC:HGNC:3760,MIM:604806	fibronectin leucine rich transmembrane protein 1	GO:0004860,GO:0005057,GO:0005104,GO:0005578,GO:0005615,GO:0005737,GO:0005789,GO:0005886,GO:0005887,GO:0005911,GO:0005925,GO:0006469,GO:0007155,GO:0008543,GO:0016358,GO:0019221,GO:0030659,GO:0030674,GO:0031410,GO:0032809,GO:0044306,GO:0046426,GO:0048471,GO:0051965,GO:1990138	protein kinase inhibitor activity|signal transducer activity, downstream of receptor|fibroblast growth factor receptor binding|proteinaceous extracellular matrix|extracellular space|cytoplasm|endoplasmic reticulum membrane|plasma membrane|integral component of plasma membrane|cell-cell junction|focal adhesion|negative regulation of protein kinase activity|cell adhesion|fibroblast growth factor re…
158	0.0409977	Prevotella_7	CPQ	0.588	0.0006332	GeneID:10404,Genbank:NM_016134.3,HGNC:HGNC:16910	carboxypeptidase Q	GO:0004180,GO:0005615,GO:0005737,GO:0005764,GO:0005783,GO:0005794,GO:0006508,GO:0006590,GO:0042246,GO:0042803,GO:0043171,GO:0043231,GO:0046872,GO:0070062,GO:0070573	carboxypeptidase activity|extracellular space|cytoplasm|lysosome|endoplasmic reticulum|Golgi apparatus|proteolysis|thyroid hormone generation|tissue regeneration|protein homodimerization activity|peptide catabolic process|intracellular membrane-bounded organelle|metal ion binding|extracellular exosome|metallodipeptidase activity
161	0.0456309	Prevotella_7	C9orf152	0.5831	0.0007206	GeneID:401546,Genbank:NM_001012993.2,HGNC:HGNC:31455	chromosome 9 open reading frame 152
164	0.0457792	Prevotella_7	CA8	0.5824	0.0007339	GeneID:767,Genbank:NM_001321839.1,HGNC:HGNC:1382,MIM:114815	carbonic anhydrase 8	GO:0004089,GO:0005737,GO:0006730,GO:0008270,GO:0048015	carbonate dehydratase activity|cytoplasm|one-carbon metabolic process|zinc ion binding|phosphatidylinositol-mediated signaling	hsa00910	Nitrogen metabolism
165	0.0468224	Prevotella_7	GGTLC3	0.5813	0.0007552	GeneID:728226,Genbank:XM_024452264.1,HGNC:HGNC:33426,MIM:612340	gamma-glutamyltransferase light chain family member 3	GO:0005783,GO:0006751,GO:0048471,GO:0070062,GO:1901750	endoplasmic reticulum|glutathione catabolic process|perinuclear region of cytoplasm|extracellular exosome|leukotriene D4 biosynthetic process
167	0.0486874	Prevotella_7	KRT23	0.5793	0.0007948	GeneID:25984,Genbank:NM_015515.4,HGNC:HGNC:6438,MIM:606194	keratin 23	GO:0005198,GO:0005829,GO:0005882,GO:0031424,GO:0070268	structural molecule activity|cytosol|intermediate filament|keratinization|cornification	hsa04915	Estrogen signaling pathway
172	0.0540882	Prevotella_7	SIGLEC15	0.5741	0.0009094	GeneID:284266,Genbank:NM_213602.2,HGNC:HGNC:27596	sialic acid binding Ig like lectin 15	GO:0005886,GO:0016021,GO:0032956,GO:0043234,GO:0045087,GO:0045124,GO:2001204	plasma membrane|integral component of membrane|regulation of actin cytoskeleton organization|protein complex|innate immune response|regulation of bone resorption|regulation of osteoclast development
180	0.0602433	Prevotella_7	APLN	0.568	0.00106	GeneID:8862,Genbank:NM_017413.4,HGNC:HGNC:16665,MIM:300297	apelin	GO:0001664,GO:0002026,GO:0005102,GO:0005179,GO:0005576,GO:0005615,GO:0006955,GO:0007165,GO:0007186,GO:0007595,GO:0008284,GO:0023052,GO:0031652,GO:0031704,GO:0042327,GO:0042756,GO:0043576,GO:0045776,GO:0045823,GO:0045906,GO:0048471,GO:0051461,GO:0051466,GO:0060183,GO:0060976,GO:1904022	G-protein coupled receptor binding|regulation of the force of heart contraction|receptor binding|hormone activity|extracellular region|extracellular space|immune response|signal transduction|G-protein coupled receptor signaling pathway|lactation|positive regulation of cell proliferation|signaling|positive regulation of heat generation|apelin receptor binding|positive regulation of phosphorylation…	hsa04080,hsa04371	Neuroactive ligand-receptor interaction|Apelin signaling pathway
186	0.06787	Prevotella_7	FBXL16	0.5618	0.001234	GeneID:146330,Genbank:XM_024450160.1,HGNC:HGNC:14150,MIM:609082	F-box and leucine rich repeat protein 16	GO:0000209,GO:0004842,GO:0005829,GO:0043687	protein polyubiquitination|ubiquitin-protein transferase activity|cytosol|post-translational protein modification
187	0.0693671	Prevotella_7	TTC36	0.5607	0.001268	GeneID:143941,Genbank:NM_001346096.1,HGNC:HGNC:33708	tetratricopeptide repeat domain 36
189	0.0714476	Prevotella_7	FAM198A	0.5591	0.00132	GeneID:729085,Genbank:NM_001129908.2,HGNC:HGNC:24485	family with sequence similarity 198 member A	GO:0005576,GO:0043231	extracellular region|intracellular membrane-bounded organelle
191	0.0758948	Prevotella_7	GLYATL2	0.5561	0.001417	GeneID:219970,Genbank:XM_024448395.1,HGNC:HGNC:24178,MIM:614762	glycine-N-acyltransferase like 2	GO:0005739,GO:0005783,GO:0042758,GO:0047961,GO:0051793,GO:1903965	mitochondrion|endoplasmic reticulum|long-chain fatty acid catabolic process|glycine N-acyltransferase activity|medium-chain fatty acid catabolic process|monounsaturated fatty acid catabolic process
196	0.078082	Prevotella_7	XBP1	0.5539	0.001496	GeneID:7494,Genbank:NM_001079539.1,HGNC:HGNC:12801,MIM:194355	X-box binding protein 1	GO:0000122,GO:0000977,GO:0000981,GO:0001047,GO:0001085,GO:0001158,GO:0001525,GO:0001889,GO:0001934,GO:0001935,GO:0002020,GO:0002639,GO:0003677,GO:0003700,GO:0005634,GO:0005654,GO:0005737,GO:0005783,GO:0005789,GO:0005829,GO:0006366,GO:0006511,GO:0006633,GO:0006914,GO:0006955,GO:0006990,GO:0006996,GO:0007517,GO:0008284,GO:0010506,GO:0010508,GO:0010832,GO:0014065,GO:0015031,GO:0016021,GO:0016049,GO:…	negative regulation of transcription from RNA polymerase II promoter|RNA polymerase II regulatory region sequence-specific DNA binding|RNA polymerase II transcription factor activity, sequence-specific DNA binding|core promoter binding|RNA polymerase II transcription factor binding|enhancer sequence-specific DNA binding|angiogenesis|liver development|positive regulation of protein phosphorylation…	hsa04141,hsa04932,hsa05166	Protein processing in endoplasmic reticulum|Non-alcoholic fatty liver disease (NAFLD)|Human T-cell leukemia virus 1 infection
202	0.081588	Prevotella_7	EVA1A	0.5507	0.001615	GeneID:84141,Genbank:NM_032181.2,HGNC:HGNC:25816	eva-1 homolog A, regulator of programmed cell death	GO:0005765,GO:0005788,GO:0005789,GO:0005886,GO:0006914,GO:0006915,GO:0016021,GO:0043231,GO:0043687,GO:0044267	lysosomal membrane|endoplasmic reticulum lumen|endoplasmic reticulum membrane|plasma membrane|autophagy|apoptotic process|integral component of membrane|intracellular membrane-bounded organelle|post-translational protein modification|cellular protein metabolic process
203	0.081588	Prevotella_7	MUC5B	0.5505	0.001619	GeneID:727897,Genbank:NM_002458.2,HGNC:HGNC:7516,MIM:600770	mucin 5B, oligomeric mucus/gel-forming			hsa04657,hsa04970	IL-17 signaling pathway|Salivary secretion
207	0.084311	Prevotella_7	FOLR1	0.5483	0.001706	GeneID:2348,Genbank:NM_016724.2,HGNC:HGNC:3791,MIM:136430	folate receptor 1	GO:0000139,GO:0001947,GO:0003147,GO:0003253,GO:0004872,GO:0005542,GO:0005634,GO:0005768,GO:0005789,GO:0005886,GO:0005887,GO:0006888,GO:0006898,GO:0008144,GO:0008517,GO:0009986,GO:0012507,GO:0015884,GO:0016020,GO:0016323,GO:0016324,GO:0017015,GO:0030133,GO:0030136,GO:0031103,GO:0031362,GO:0031526,GO:0033116,GO:0046655,GO:0048208,GO:0051870,GO:0060828,GO:0061626,GO:0061713,GO:0061714,GO:0070062,GO:…	Golgi membrane|heart looping|neural crest cell migration involved in heart formation|cardiac neural crest cell migration involved in outflow tract morphogenesis|receptor activity|folic acid binding|nucleus|endosome|endoplasmic reticulum membrane|plasma membrane|integral component of plasma membrane|ER to Golgi vesicle-mediated transport|receptor-mediated endocytosis|drug binding|folic acid transm…	hsa01523,hsa04144	Antifolate resistance|Endocytosis
210	0.0847141	Prevotella_7	PMEPA1	0.5475	0.001739	GeneID:56937,Genbank:NM_199171.2,HGNC:HGNC:14107,MIM:606564	prostate transmembrane protein, androgen induced 1	GO:0000139,GO:0005886,GO:0010008,GO:0010991,GO:0016021,GO:0030512,GO:0030521,GO:0031901,GO:0043231,GO:0050699,GO:0060394,GO:0070412	Golgi membrane|plasma membrane|endosome membrane|negative regulation of SMAD protein complex assembly|integral component of membrane|negative regulation of transforming growth factor beta receptor signaling pathway|androgen receptor signaling pathway|early endosome membrane|intracellular membrane-bounded organelle|WW domain binding|negative regulation of pathway-restricted SMAD protein phosphoryl…
211	0.0851696	Prevotella_7	PIGR	0.5469	0.001764	GeneID:5284,Genbank:NM_002644.3,HGNC:HGNC:8968,MIM:173880	polymeric immunoglobulin receptor	GO:0001580,GO:0001792,GO:0001895,GO:0002415,GO:0005615,GO:0005886,GO:0005887,GO:0007173,GO:0035577,GO:0038093,GO:0043113,GO:0043235,GO:0043312,GO:0070062	detection of chemical stimulus involved in sensory perception of bitter taste|polymeric immunoglobulin receptor activity|retina homeostasis|immunoglobulin transcytosis in epithelial cells mediated by polymeric immunoglobulin receptor|extracellular space|plasma membrane|integral component of plasma membrane|epidermal growth factor receptor signaling pathway|azurophil granule membrane|Fc receptor s…	hsa04672	Intestinal immune network for IgA production
215	0.0924982	Prevotella_7	PCP2	0.5427	0.001944	GeneID:126006,Genbank:XM_017026251.2,HGNC:HGNC:30209	Purkinje cell protein 2	GO:0030695	GTPase regulator activity
218	0.100704	Prevotella_7	BPIFB1	0.5384	0.002146	GeneID:92747,Genbank:XM_024452018.1,HGNC:HGNC:16108	BPI fold containing family B member 1	GO:0002227,GO:0005576,GO:0008289,GO:0019730,GO:0034144,GO:0070062	innate immune response in mucosa|extracellular region|lipid binding|antimicrobial humoral response|negative regulation of toll-like receptor 4 signaling pathway|extracellular exosome
222	0.104328	Prevotella_7	RAPGEF4	0.5361	0.002264	GeneID:11069,Genbank:XM_006712205.3,HGNC:HGNC:16626,MIM:606058	Rap guanine nucleotide exchange factor 4	GO:0005085,GO:0005088,GO:0005829,GO:0005886,GO:0007186,GO:0007264,GO:0016020,GO:0017016,GO:0017156,GO:0017157,GO:0019933,GO:0030073,GO:0030552,GO:0050796	guanyl-nucleotide exchange factor activity|Ras guanyl-nucleotide exchange factor activity|cytosol|plasma membrane|G-protein coupled receptor signaling pathway|small GTPase mediated signal transduction|membrane|Ras GTPase binding|calcium ion regulated exocytosis|regulation of exocytosis|cAMP-mediated signaling|insulin secretion|cAMP binding|regulation of insulin secretion	hsa04015,hsa04024,hsa04072,hsa04261,hsa04670,hsa04911	Rap1 signaling pathway|cAMP signaling pathway|Phospholipase D signaling pathway|Adrenergic signaling in cardiomyocytes|Leukocyte transendothelial migration|Insulin secretion
225	0.105892	Prevotella_7	EPHA10	0.5348	0.002329	GeneID:284656,Genbank:XM_017001080.1,HGNC:HGNC:19987,MIM:611123	EPH receptor A10	GO:0005003,GO:0005005,GO:0005524,GO:0005886,GO:0005887,GO:0016021,GO:0048013,GO:0070062	ephrin receptor activity|transmembrane-ephrin receptor activity|ATP binding|plasma membrane|integral component of plasma membrane|integral component of membrane|ephrin receptor signaling pathway|extracellular exosome
228	0.107101	Prevotella_7	TRPV6	0.5337	0.002387	GeneID:55503,Genbank:NM_018646.5,HGNC:HGNC:14006,MIM:606680	transient receptor potential cation channel subfamily V member 6			hsa04970,hsa04978	Salivary secretion|Mineral absorption
236	0.125708	Prevotella_7	PRRT1B	0.5249	0.0029	GeneID:642515,Genbank:XM_017015412.2,HGNC:HGNC:53642	proline rich transmembrane protein 1B
239	0.136971	Prevotella_7	PPM1H	0.5204	0.0032	GeneID:57460,Genbank:NM_020700.1,HGNC:HGNC:18583,MIM:616016	protein phosphatase, Mg2+/Mn2+ dependent 1H	GO:0004721,GO:0004722,GO:0005634,GO:0005654,GO:0005737	phosphoprotein phosphatase activity|protein serine/threonine phosphatase activity|nucleus|nucleoplasm|cytoplasm
241	0.145597	Prevotella_7	MISP3	0.5171	0.00343	GeneID:113230,Genbank:NM_001291291.1,HGNC:HGNC:26963	MISP family member 3
248	0.16269	Prevotella_7	SLC39A11	0.5105	0.003944	GeneID:201266,Genbank:NM_139177.3,HGNC:HGNC:14463,MIM:616508	solute carrier family 39 member 11	GO:0005385,GO:0005634,GO:0005737,GO:0005794,GO:0005886,GO:0016020,GO:0016021,GO:0071577	zinc ion transmembrane transporter activity|nucleus|cytoplasm|Golgi apparatus|plasma membrane|membrane|integral component of membrane|zinc II ion transmembrane transport
254	0.177736	Prevotella_7	SLC44A3	0.5051	0.004413	GeneID:126969,Genbank:NM_001114106.2,HGNC:HGNC:28689	solute carrier family 44 member 3	GO:0005886,GO:0006656,GO:0015220,GO:0016021,GO:0055085	plasma membrane|phosphatidylcholine biosynthetic process|choline transmembrane transporter activity|integral component of membrane|transmembrane transport	hsa05231	Choline metabolism in cancer
257	0.190628	Prevotella_7	POTEF	0.5011	0.004789	GeneID:728378,Genbank:NM_001099771.2,HGNC:HGNC:33905	POTE ankyrin domain family member F	GO:0001895,GO:0005615,GO:0005938,GO:0070062,GO:0072562	retina homeostasis|extracellular space|cell cortex|extracellular exosome|blood microparticle
263	0.20141	Prevotella_7	ANGPTL1	0.4973	0.005178	GeneID:9068,Genbank:NM_004673.3,HGNC:HGNC:489,MIM:603874	angiopoietin like 1	GO:0005102,GO:0005615,GO:0007169,GO:0070062	receptor binding|extracellular space|transmembrane receptor protein tyrosine kinase signaling pathway|extracellular exosome
267	0.217158	Prevotella_7	PLXNB3	0.4926	0.005682	GeneID:5365,Genbank:NM_001163257.1,HGNC:HGNC:9105,MIM:300214	plexin B3	GO:0001938,GO:0005886,GO:0007156,GO:0007162,GO:0008360,GO:0009986,GO:0010593,GO:0010976,GO:0016021,GO:0017154,GO:0019904,GO:0030336,GO:0034260,GO:0048675,GO:0050772,GO:0050918,GO:0051022,GO:0060326,GO:0071526,GO:0098632	positive regulation of endothelial cell proliferation|plasma membrane|homophilic cell adhesion via plasma membrane adhesion molecules|negative regulation of cell adhesion|regulation of cell shape|cell surface|negative regulation of lamellipodium assembly|positive regulation of neuron projection development|integral component of membrane|semaphorin receptor activity|protein domain specific binding…	hsa04360	Axon guidance
269	0.217482	Prevotella_7	LRRC26	0.4922	0.005726	GeneID:389816,Genbank:NM_001013653.2,HGNC:HGNC:31409,MIM:613505	leucine rich repeat containing 26	GO:0005249,GO:0005737,GO:0005856,GO:0005887,GO:0008076,GO:0015459,GO:0044325,GO:0070062,GO:0071805,GO:0099104,GO:1903818	voltage-gated potassium channel activity|cytoplasm|cytoskeleton|integral component of plasma membrane|voltage-gated potassium channel complex|potassium channel regulator activity|ion channel binding|extracellular exosome|potassium ion transmembrane transport|potassium channel activator activity|positive regulation of voltage-gated potassium channel activity
271	0.21854	Prevotella_7	PPFIA2	0.4916	0.005793	GeneID:8499,Genbank:NM_003625.4,HGNC:HGNC:9246,MIM:603143	PTPRF interacting protein alpha 2	GO:0005737,GO:0005829,GO:0007160,GO:0007269,GO:0009986,GO:0014047,GO:0048786,GO:0070062	cytoplasm|cytosol|cell-matrix adhesion|neurotransmitter secretion|cell surface|glutamate secretion|presynaptic active zone|extracellular exosome
276	0.223355	Prevotella_7	ARFGEF3	0.4896	0.006026	GeneID:57221,Genbank:NM_020340.4,HGNC:HGNC:21213,MIM:617411	ARFGEF family member 3	GO:0005086,GO:0010923,GO:0016021,GO:0030658,GO:0032012	ARF guanyl-nucleotide exchange factor activity|negative regulation of phosphatase activity|integral component of membrane|transport vesicle membrane|regulation of ARF protein signal transduction
278	0.227764	Prevotella_7	NFIX	0.4882	0.006195	GeneID:4784,Genbank:XM_017026837.1,HGNC:HGNC:7788,MIM:164005	nuclear factor I X	GO:0000122,GO:0003677,GO:0003700,GO:0003705,GO:0005634,GO:0006260,GO:0006366,GO:0045944	negative regulation of transcription from RNA polymerase II promoter|DNA binding|DNA binding transcription factor activity|transcription factor activity, RNA polymerase II distal enhancer sequence-specific binding|nucleus|DNA replication|transcription from RNA polymerase II promoter|positive regulation of transcription from RNA polymerase II promoter
279	0.227764	Prevotella_7	NEK6	0.488	0.006227	GeneID:10783,Genbank:NM_001166167.1,HGNC:HGNC:7749,MIM:604884	NIMA related kinase 6	GO:0000287,GO:0000922,GO:0001222,GO:0004674,GO:0004871,GO:0005524,GO:0005634,GO:0005654,GO:0005737,GO:0005815,GO:0005829,GO:0005874,GO:0006468,GO:0006915,GO:0007059,GO:0007077,GO:0007346,GO:0016607,GO:0018105,GO:0019894,GO:0019901,GO:0030071,GO:0031625,GO:0033613,GO:0043123,GO:0043231,GO:0043234,GO:0046777,GO:0051225,GO:0051301,GO:2000772	magnesium ion binding|spindle pole|transcription corepressor binding|protein serine/threonine kinase activity|signal transducer activity|ATP binding|nucleus|nucleoplasm|cytoplasm|microtubule organizing center|cytosol|microtubule|protein phosphorylation|apoptotic process|chromosome segregation|mitotic nuclear envelope disassembly|regulation of mitotic cell cycle|nuclear speck|peptidyl-serine phosp…
281	0.23245	Prevotella_7	AQP5	0.4867	0.006385	GeneID:362,Genbank:NM_001651.3,HGNC:HGNC:638,MIM:600442	aquaporin 5	GO:0005783,GO:0005886,GO:0005887,GO:0005902,GO:0006833,GO:0007588,GO:0009925,GO:0015250,GO:0015670,GO:0016324,GO:0030157,GO:0034220,GO:0042476,GO:0042802,GO:0046541,GO:0048593,GO:0070062	endoplasmic reticulum|plasma membrane|integral component of plasma membrane|microvillus|water transport|excretion|basal plasma membrane|water channel activity|carbon dioxide transport|apical plasma membrane|pancreatic juice secretion|ion transmembrane transport|odontogenesis|identical protein binding|saliva secretion|camera-type eye morphogenesis|extracellular exosome	hsa04970	Salivary secretion
284	0.238556	Prevotella_7	GALNT12	0.4847	0.006639	GeneID:79695,Genbank:NM_024642.4,HGNC:HGNC:19877,MIM:610290	polypeptide N-acetylgalactosaminyltransferase 12			hsa00512	Mucin type O-glycan biosynthesis
286	0.238926	Prevotella_7	GGT1	0.4842	0.0067	GeneID:2678,Genbank:NM_013430.2,HGNC:HGNC:4250,MIM:612346	gamma-glutamyltransferase 1			hsa00430,hsa00480,hsa00590	Taurine and hypotaurine metabolism|Glutathione metabolism|Arachidonic acid metabolism
288	0.241044	Prevotella_7	PRKCD	0.4836	0.006786	GeneID:5580,Genbank:NM_001354680.1,HGNC:HGNC:9399,MIM:176977	protein kinase C delta			hsa04062,hsa04140,hsa04270,hsa04621,hsa04625,hsa04666,hsa04722,hsa04750,hsa04912,hsa04915,hsa04930,hsa04931,hsa04933	Chemokine signaling pathway|Autophagy - animal|Vascular smooth muscle contraction|NOD-like receptor signaling pathway|C-type lectin receptor signaling pathway|Fc gamma R-mediated phagocytosis|Neurotrophin signaling pathway|Inflammatory mediator regulation of TRP channels|GnRH signaling pathway|Estrogen signaling pathway|Type II diabetes mellitus|Insulin resistance|AGE-RAGE signaling pathway in di…
291	0.246891	Prevotella_7	RORC	0.4818	0.007023	GeneID:6097,Genbank:XM_006711484.4,HGNC:HGNC:10260,MIM:602943	RAR related orphan receptor C	GO:0000122,GO:0000978,GO:0001078,GO:0003677,GO:0003700,GO:0003707,GO:0004879,GO:0005634,GO:0005654,GO:0006367,GO:0006805,GO:0008142,GO:0008270,GO:0010906,GO:0016604,GO:0019218,GO:0019221,GO:0032922,GO:0036315,GO:0042093,GO:0042753,GO:0043565,GO:0045598,GO:0045893,GO:0048535,GO:0048541,GO:0060612,GO:0060850,GO:0070244,GO:0072539,GO:0098531	negative regulation of transcription from RNA polymerase II promoter|RNA polymerase II proximal promoter sequence-specific DNA binding|transcriptional repressor activity, RNA polymerase II proximal promoter sequence-specific DNA binding|DNA binding|DNA binding transcription factor activity|steroid hormone receptor activity|nuclear receptor activity|nucleus|nucleoplasm|transcription initiation fro…	hsa04659,hsa04710,hsa05321	Th17 cell differentiation|Circadian rhythm|Inflammatory bowel disease (IBD)
295	0.249681	Prevotella_7	HOXB3	0.4805	0.0072	GeneID:3213,Genbank:XM_005257277.3,HGNC:HGNC:5114,MIM:142966	homeobox B3	GO:0000122,GO:0000978,GO:0001077,GO:0001525,GO:0002244,GO:0005634,GO:0009952,GO:0021546,GO:0021615,GO:0030878,GO:0045944,GO:0048704,GO:0050767,GO:0051216,GO:0060216,GO:0060324	negative regulation of transcription from RNA polymerase II promoter|RNA polymerase II proximal promoter sequence-specific DNA binding|transcriptional activator activity, RNA polymerase II proximal promoter sequence-specific DNA binding|angiogenesis|hematopoietic progenitor cell differentiation|nucleus|anterior/posterior pattern specification|rhombomere development|glossopharyngeal nerve morphoge…
304	0.274332	Prevotella_7	FOLH1	0.4739	0.008158	GeneID:2346,Genbank:NM_001351236.1,HGNC:HGNC:3788,MIM:600934	folate hydrolase 1	GO:0004181,GO:0005737,GO:0005886,GO:0005887,GO:0006508,GO:0006760,GO:0008233,GO:0008652,GO:0009986,GO:0016020,GO:0016805,GO:0035609,GO:0046872,GO:0070062,GO:1904492,GO:1904493	metallocarboxypeptidase activity|cytoplasm|plasma membrane|integral component of plasma membrane|proteolysis|folic acid-containing compound metabolic process|peptidase activity|cellular amino acid biosynthetic process|cell surface|membrane|dipeptidase activity|C-terminal protein deglutamylation|metal ion binding|extracellular exosome|Ac-Asp-Glu binding|tetrahydrofolyl-poly(glutamate) polymer bind…	hsa00250,hsa04977	Alanine, aspartate and glutamate metabolism|Vitamin digestion and absorption
310	0.27885	Prevotella_7	TFAP2B	0.472	0.00845	GeneID:7021,Genbank:XM_017011233.1,HGNC:HGNC:11743,MIM:601601	transcription factor AP-2 beta	GO:0000122,GO:0000977,GO:0000979,GO:0000981,GO:0000983,GO:0001077,GO:0001105,GO:0001106,GO:0001158,GO:0001822,GO:0003091,GO:0003682,GO:0003700,GO:0003713,GO:0005634,GO:0006006,GO:0006355,GO:0006366,GO:0008284,GO:0008285,GO:0010628,GO:0010842,GO:0010960,GO:0030510,GO:0035136,GO:0035137,GO:0035810,GO:0035909,GO:0042127,GO:0042593,GO:0042803,GO:0043027,GO:0043066,GO:0043154,GO:0043524,GO:0043525,GO:…	negative regulation of transcription from RNA polymerase II promoter|RNA polymerase II regulatory region sequence-specific DNA binding|RNA polymerase II core promoter sequence-specific DNA binding|RNA polymerase II transcription factor activity, sequence-specific DNA binding|transcription factor activity, RNA polymerase II core promoter sequence-specific DNA binding|transcriptional activator acti…
316	0.291879	Prevotella_7	GALNT17	0.4685	0.009016	GeneID:64409,Genbank:XM_011516467.3,HGNC:HGNC:16347,MIM:615137	polypeptide N-acetylgalactosaminyltransferase 17			hsa00512	Mucin type O-glycan biosynthesis
317	0.293163	Prevotella_7	PKDCC	0.4681	0.009097	GeneID:91461,Genbank:NM_138370.2,HGNC:HGNC:25123,MIM:614150	protein kinase domain containing, cytoplasmic	GO:0001501,GO:0004672,GO:0004715,GO:0005524,GO:0005576,GO:0005794,GO:0015031,GO:0018108,GO:0030154,GO:0030282,GO:0030501,GO:0032332,GO:0035108,GO:0035264,GO:0042997,GO:0048286,GO:0048566,GO:0060021	skeletal system development|protein kinase activity|non-membrane spanning protein tyrosine kinase activity|ATP binding|extracellular region|Golgi apparatus|protein transport|peptidyl-tyrosine phosphorylation|cell differentiation|bone mineralization|positive regulation of bone mineralization|positive regulation of chondrocyte differentiation|limb morphogenesis|multicellular organism growth|negativ…
324	0.297838	Prevotella_7	ADHFE1	0.4661	0.009433	GeneID:137872,Genbank:NM_144650.2,HGNC:HGNC:16354,MIM:611083	alcohol dehydrogenase, iron containing 1	GO:0004022,GO:0005739,GO:0005759,GO:0005829,GO:0006103,GO:0015993,GO:0046872,GO:0047988	alcohol dehydrogenase (NAD) activity|mitochondrion|mitochondrial matrix|cytosol|2-oxoglutarate metabolic process|molecular hydrogen transport|metal ion binding|hydroxyacid-oxoacid transhydrogenase activity
343	0.337531	Prevotella_7	NPTXR	0.4559	0.01134	GeneID:23467,Genbank:NM_014293.3,HGNC:HGNC:7954,MIM:609474	neuronal pentraxin receptor	GO:0016021,GO:0046872	integral component of membrane|metal ion binding
351	0.35499	Prevotella_7	FAHD2B	0.4519	0.01218	GeneID:151313,Genbank:XM_017003470.1,HGNC:HGNC:25318	fumarylacetoacetate hydrolase domain containing 2B	GO:0008152,GO:0016787,GO:0046872	metabolic process|hydrolase activity|metal ion binding
353	0.366309	Prevotella_7	SLC15A2	0.4498	0.01264	GeneID:6565,Genbank:NM_021082.3,HGNC:HGNC:10921,MIM:602339	solute carrier family 15 member 2	GO:0005886,GO:0005887,GO:0006810,GO:0006811,GO:0015031,GO:0015333,GO:0015893,GO:0035673,GO:0070062	plasma membrane|integral component of plasma membrane|transport|ion transport|protein transport|peptide:proton symporter activity|drug transport|oligopeptide transmembrane transporter activity|extracellular exosome
371	0.384108	Prevotella_7	STXBP6	0.4442	0.01393	GeneID:29091,Genbank:NM_001351942.1,HGNC:HGNC:19666,MIM:607958	syntaxin binding protein 6	GO:0000145,GO:0005546,GO:0005886,GO:0005913,GO:0006893,GO:0016021,GO:0017049,GO:0035542,GO:0045920,GO:0051601,GO:0098641	exocyst|phosphatidylinositol-4,5-bisphosphate binding|plasma membrane|cell-cell adherens junction|Golgi to plasma membrane transport|integral component of membrane|GTP-Rho binding|regulation of SNARE complex assembly|negative regulation of exocytosis|exocyst localization|cadherin binding involved in cell-cell adhesion
373	0.386497	Prevotella_7	SLC9A2	0.4435	0.01411	GeneID:6549,Genbank:NM_003048.5,HGNC:HGNC:11072,MIM:600530	solute carrier family 9 member A2	GO:0005886,GO:0006811,GO:0008104,GO:0015385,GO:0015386,GO:0016021,GO:0051453,GO:0071805,GO:0098719	plasma membrane|ion transport|protein localization|sodium:proton antiporter activity|potassium:proton antiporter activity|integral component of membrane|regulation of intracellular pH|potassium ion transmembrane transport|sodium ion import across plasma membrane
380	0.39224	Prevotella_7	LOC283710	0.4416	0.01457	GeneID:283710,Genbank:XM_011521465.2	uncharacterized LOC283710
388	0.403663	Prevotella_7	RASGRF2	0.4387	0.01531	GeneID:5924,Genbank:XM_005248565.1,HGNC:HGNC:9876,MIM:606614	Ras protein specific guanine nucleotide releasing factor 2	GO:0000165,GO:0005085,GO:0005088,GO:0005089,GO:0005516,GO:0005783,GO:0005789,GO:0005829,GO:0005886,GO:0007186,GO:0007264,GO:0034976,GO:0035023,GO:0043065,GO:0051056	MAPK cascade|guanyl-nucleotide exchange factor activity|Ras guanyl-nucleotide exchange factor activity|Rho guanyl-nucleotide exchange factor activity|calmodulin binding|endoplasmic reticulum|endoplasmic reticulum membrane|cytosol|plasma membrane|G-protein coupled receptor signaling pathway|small GTPase mediated signal transduction|response to endoplasmic reticulum stress|regulation of Rho protein…	hsa04010,hsa04014	MAPK signaling pathway|Ras signaling pathway
389	0.411823	Prevotella_7	C4BPA	0.4372	0.01569	GeneID:722,Genbank:XM_005273252.4,HGNC:HGNC:1325,MIM:120830	complement component 4 binding protein alpha	GO:0003723,GO:0005576,GO:0005615,GO:0005886,GO:0006958,GO:0030449,GO:0044216,GO:0045087,GO:0045732,GO:0045959,GO:0072562,GO:1903027	RNA binding|extracellular region|extracellular space|plasma membrane|complement activation, classical pathway|regulation of complement activation|other organism cell|innate immune response|positive regulation of protein catabolic process|negative regulation of complement activation, classical pathway|blood microparticle|regulation of opsonization	hsa04610,hsa05133	Complement and coagulation cascades|Pertussis
390	0.411823	Prevotella_7	KISS1R	0.4372	0.0157	GeneID:84634,Genbank:XM_017027382.1,HGNC:HGNC:4510,MIM:604161	KISS1 receptor			hsa04080	Neuroactive ligand-receptor interaction
394	0.413614	Prevotella_7	SMIM31	0.4363	0.01593	GeneID:100505989,Genbank:NM_001352885.1,HGNC:HGNC:49638	small integral membrane protein 31
396	0.428833	Prevotella_7	PTPN3	0.4339	0.0166	GeneID:5774,Genbank:NM_001145368.1,HGNC:HGNC:9655,MIM:176877	protein tyrosine phosphatase, non-receptor type 3	GO:0001784,GO:0004725,GO:0005737,GO:0005856,GO:0005886,GO:0006470,GO:0008092,GO:0009898,GO:0017080,GO:0042059,GO:0045930,GO:0051045,GO:0051117,GO:0097421,GO:0098902,GO:2000649	phosphotyrosine residue binding|protein tyrosine phosphatase activity|cytoplasm|cytoskeleton|plasma membrane|protein dephosphorylation|cytoskeletal protein binding|cytoplasmic side of plasma membrane|sodium channel regulator activity|negative regulation of epidermal growth factor receptor signaling pathway|negative regulation of mitotic cell cycle|negative regulation of membrane protein ectodomai…
408	0.455085	Prevotella_7	CGREF1	0.4285	0.01815	GeneID:10669,Genbank:NM_001301324.1,HGNC:HGNC:16962,MIM:606137	cell growth regulator with EF-hand domain 1	GO:0005509,GO:0005576,GO:0006950,GO:0007050,GO:0007155,GO:0008285	calcium ion binding|extracellular region|response to stress|cell cycle arrest|cell adhesion|negative regulation of cell proliferation
412	0.464571	Prevotella_7	OSBPL5	0.4266	0.01871	GeneID:114879,Genbank:NM_145638.2,HGNC:HGNC:16392,MIM:606733	oxysterol binding protein like 5	GO:0001786,GO:0005548,GO:0005789,GO:0005829,GO:0006893,GO:0008142,GO:0008203,GO:0015485,GO:0015914,GO:0016020,GO:0016021,GO:0030301,GO:0036150,GO:0043231,GO:0070273	phosphatidylserine binding|phospholipid transporter activity|endoplasmic reticulum membrane|cytosol|Golgi to plasma membrane transport|oxysterol binding|cholesterol metabolic process|cholesterol binding|phospholipid transport|membrane|integral component of membrane|cholesterol transport|phosphatidylserine acyl-chain remodeling|intracellular membrane-bounded organelle|phosphatidylinositol-4-phosph…	hsa04979	Cholesterol metabolism
419	0.493719	Prevotella_7	ATP6V0E2	0.4219	0.02023	GeneID:155066,Genbank:NM_145230.3,HGNC:HGNC:21723,MIM:611019	ATPase H+ transporting V0 subunit e2	GO:0007035,GO:0008286,GO:0010008,GO:0015991,GO:0016020,GO:0016021,GO:0016241,GO:0030670,GO:0033179,GO:0033572,GO:0034220,GO:0042625,GO:0046961,GO:0090383,GO:1902600	vacuolar acidification|insulin receptor signaling pathway|endosome membrane|ATP hydrolysis coupled proton transport|membrane|integral component of membrane|regulation of macroautophagy|phagocytic vesicle membrane|proton-transporting V-type ATPase, V0 domain|transferrin transport|ion transmembrane transport|ATPase coupled ion transmembrane transporter activity|proton-transporting ATPase activity, …	hsa00190,hsa04145,hsa04721,hsa04966,hsa05110,hsa05120,hsa05165,hsa05323	Oxidative phosphorylation|Phagosome|Synaptic vesicle cycle|Collecting duct acid secretion|Vibrio cholerae infection|Epithelial cell signaling in Helicobacter pylori infection|Human papillomavirus infection|Rheumatoid arthritis
421	0.49449	Prevotella_7	SRMS	0.4215	0.02035	GeneID:6725,Genbank:NM_080823.3,HGNC:HGNC:11298,MIM:617797	src-related kinase lacking C-terminal regulatory tyrosine and N-terminal myristylation sites	GO:0004713,GO:0004715,GO:0005102,GO:0005524,GO:0005737,GO:0005829,GO:0007169,GO:0009968,GO:0030154,GO:0031234,GO:0038083,GO:0042127,GO:0045087	protein tyrosine kinase activity|non-membrane spanning protein tyrosine kinase activity|receptor binding|ATP binding|cytoplasm|cytosol|transmembrane receptor protein tyrosine kinase signaling pathway|negative regulation of signal transduction|cell differentiation|extrinsic component of cytoplasmic side of plasma membrane|peptidyl-tyrosine autophosphorylation|regulation of cell proliferation|innat…
433	0.519533	Prevotella_7	TMEM92	0.4167	0.02199	GeneID:162461,Genbank:NM_001168215.1,HGNC:HGNC:26579	transmembrane protein 92	GO:0005634,GO:0005654,GO:0016021	nucleus|nucleoplasm|integral component of membrane
434	0.521164	Prevotella_7	MSX1	0.4163	0.02211	GeneID:4487,Genbank:NM_002448.3,HGNC:HGNC:7391,MIM:142983	msh homeobox 1	GO:0000902,GO:0000977,GO:0000982,GO:0001227,GO:0001228,GO:0001701,GO:0002039,GO:0003198,GO:0005654,GO:0007517,GO:0008285,GO:0009952,GO:0010463,GO:0023019,GO:0030308,GO:0030513,GO:0030900,GO:0030901,GO:0034504,GO:0035115,GO:0035116,GO:0035326,GO:0035880,GO:0042474,GO:0042475,GO:0042481,GO:0043066,GO:0048863,GO:0050821,GO:0051154,GO:0060021,GO:0060325,GO:0060349,GO:0060536,GO:0061180,GO:0061312,GO:…	cell morphogenesis|RNA polymerase II regulatory region sequence-specific DNA binding|transcription factor activity, RNA polymerase II proximal promoter sequence-specific DNA binding|transcriptional repressor activity, RNA polymerase II transcription regulatory region sequence-specific DNA binding|transcriptional activator activity, RNA polymerase II transcription regulatory region sequence-specif…	hsa05166	Human T-cell leukemia virus 1 infection
436	0.52722	Prevotella_7	FYB2	0.4153	0.02247	GeneID:199920,Genbank:NM_001004303.4,HGNC:HGNC:27295	FYN binding protein 2	GO:0001772,GO:0033627,GO:0045121,GO:0050852	immunological synapse|cell adhesion mediated by integrin|membrane raft|T cell receptor signaling pathway
451	0.56662	Prevotella_7	TTC6	0.4086	0.02498	GeneID:319089,Genbank:XM_024449560.1,HGNC:HGNC:19739	tetratricopeptide repeat domain 6
452	0.568082	Prevotella_7	C1orf116	0.4083	0.0251	GeneID:79098,Genbank:XM_006711530.1,HGNC:HGNC:28667,MIM:611680	chromosome 1 open reading frame 116	GO:0005737,GO:0005829,GO:0005886,GO:0070062	cytoplasm|cytosol|plasma membrane|extracellular exosome
453	0.569764	Prevotella_7	MYO6	0.408	0.02523	GeneID:4646,Genbank:NM_001300899.1,HGNC:HGNC:7605,MIM:600970	myosin VI	GO:0001726,GO:0003774,GO:0003779,GO:0005516,GO:0005524,GO:0005634,GO:0005654,GO:0005737,GO:0005765,GO:0005794,GO:0005829,GO:0005886,GO:0005902,GO:0005905,GO:0005938,GO:0006886,GO:0006897,GO:0007605,GO:0016020,GO:0016461,GO:0016591,GO:0030048,GO:0030139,GO:0030330,GO:0030665,GO:0031410,GO:0031941,GO:0031965,GO:0032587,GO:0042493,GO:0042802,GO:0043531,GO:0045177,GO:0045296,GO:0045944,GO:0048471,GO:…	ruffle|motor activity|actin binding|calmodulin binding|ATP binding|nucleus|nucleoplasm|cytoplasm|lysosomal membrane|Golgi apparatus|cytosol|plasma membrane|microvillus|clathrin-coated pit|cell cortex|intracellular protein transport|endocytosis|sensory perception of sound|membrane|unconventional myosin complex|DNA-directed RNA polymerase II, holoenzyme|actin filament-based movement|endocytic vesic…
460	0.583332	Prevotella_7	DDIAS	-0.4054	0.02623	GeneID:220042,Genbank:NM_145018.3,HGNC:HGNC:26351	DNA damage induced apoptosis suppressor	GO:0005634,GO:0005737,GO:0006915,GO:0007050,GO:0097752,GO:1902230	nucleus|cytoplasm|apoptotic process|cell cycle arrest|regulation of DNA stability|negative regulation of intrinsic apoptotic signaling pathway in response to DNA damage
463	0.58596	Prevotella_7	MPP3	0.4047	0.02652	GeneID:4356,Genbank:NM_001932.5,HGNC:HGNC:7221,MIM:601114	membrane palmitoylated protein 3	GO:0004385,GO:0005887,GO:0007165	guanylate kinase activity|integral component of plasma membrane|signal transduction
474	0.621785	Prevotella_7	TOM1L1	0.3993	0.02881	GeneID:10040,Genbank:NM_001321175.1,HGNC:HGNC:11983,MIM:604701	target of myb1 like 1 membrane trafficking protein	GO:0005737,GO:0005764,GO:0005768,GO:0005795,GO:0005829,GO:0006886,GO:0007165,GO:0010008,GO:0017124,GO:0019901,GO:0030276,GO:0030295,GO:0031954,GO:0032147,GO:0043130,GO:0043162,GO:0045839,GO:0070062	cytoplasm|lysosome|endosome|Golgi stack|cytosol|intracellular protein transport|signal transduction|endosome membrane|SH3 domain binding|protein kinase binding|clathrin binding|protein kinase activator activity|positive regulation of protein autophosphorylation|activation of protein kinase activity|ubiquitin binding|ubiquitin-dependent protein catabolic process via the multivesicular body sorting…
479	0.626801	Prevotella_7	CELF6	0.398	0.02938	GeneID:60677,Genbank:NM_052840.4,HGNC:HGNC:14059,MIM:612681	CUGBP Elav-like family member 6	GO:0000381,GO:0003723,GO:0005634,GO:0005737,GO:0005829,GO:0006397	regulation of alternative mRNA splicing, via spliceosome|RNA binding|nucleus|cytoplasm|cytosol|mRNA processing
480	0.626801	Prevotella_7	RCAN2	0.398	0.02941	GeneID:10231,Genbank:NM_001251973.1,HGNC:HGNC:3041,MIM:604876	regulator of calcineurin 2	GO:0003676,GO:0005622,GO:0019722	nucleic acid binding|intracellular|calcium-mediated signaling	hsa04919	Thyroid hormone signaling pathway
487	0.631865	Prevotella_7	GRHL2	0.3965	0.03008	GeneID:79977,Genbank:NM_001330593.1,HGNC:HGNC:2799,MIM:608576	grainyhead like transcription factor 2	GO:0001161,GO:0001228,GO:0001843,GO:0003208,GO:0003382,GO:0003700,GO:0005634,GO:0005654,GO:0005911,GO:0007155,GO:0007420,GO:0008283,GO:0008544,GO:0016020,GO:0021915,GO:0031490,GO:0034329,GO:0035264,GO:0042733,GO:0043010,GO:0043565,GO:0044030,GO:0045617,GO:0045944,GO:0048701,GO:0051973,GO:0060324,GO:0060463,GO:0060487,GO:0060672,GO:0070830,GO:0090132	intronic transcription regulatory region sequence-specific DNA binding|transcriptional activator activity, RNA polymerase II transcription regulatory region sequence-specific DNA binding|neural tube closure|cardiac ventricle morphogenesis|epithelial cell morphogenesis|DNA binding transcription factor activity|nucleus|nucleoplasm|cell-cell junction|cell adhesion|brain development|cell proliferatio…
488	0.632457	Prevotella_7	PODXL2	0.3963	0.03017	GeneID:50512,Genbank:NM_015720.3,HGNC:HGNC:17936,MIM:616627	podocalyxin like 2	GO:0005539,GO:0005796,GO:0005887,GO:0050427,GO:0050901	glycosaminoglycan binding|Golgi lumen|integral component of plasma membrane|3'-phosphoadenosine 5'-phosphosulfate metabolic process|leukocyte tethering or rolling
498	0.645922	Prevotella_7	WFDC2	0.3933	0.03156	GeneID:10406,Genbank:NM_006103.3,HGNC:HGNC:15939,MIM:617548	WAP four-disulfide core domain 2	GO:0004866,GO:0004867,GO:0004869,GO:0005615,GO:0006508,GO:0007283,GO:0019828,GO:0070062	endopeptidase inhibitor activity|serine-type endopeptidase inhibitor activity|cysteine-type endopeptidase inhibitor activity|extracellular space|proteolysis|spermatogenesis|aspartic-type endopeptidase inhibitor activity|extracellular exosome
506	0.657298	Prevotella_7	ACY3	0.391	0.03263	GeneID:91703,Genbank:XM_017018549.1,HGNC:HGNC:24104,MIM:614413	aminoacylase 3	GO:0004046,GO:0005829,GO:0006805,GO:0016032,GO:0016324,GO:0016788,GO:0042802,GO:0046872,GO:0070062	aminoacylase activity|cytosol|xenobiotic metabolic process|viral process|apical plasma membrane|hydrolase activity, acting on ester bonds|identical protein binding|metal ion binding|extracellular exosome
518	0.675219	Prevotella_7	SHMT1	0.3879	0.03419	GeneID:6470,Genbank:NM_001281786.1,HGNC:HGNC:10850,MIM:182144	serine hydroxymethyltransferase 1	GO:0000900,GO:0004372,GO:0005634,GO:0005739,GO:0005829,GO:0006231,GO:0006544,GO:0006563,GO:0006565,GO:0008732,GO:0009113,GO:0017148,GO:0019264,GO:0030170,GO:0035999,GO:0042802,GO:0042803,GO:0045329,GO:0046653,GO:0046655,GO:0048027,GO:0051262,GO:0051289,GO:0070062,GO:0070905,GO:1904482,GO:1990830	translation repressor activity, nucleic acid binding|glycine hydroxymethyltransferase activity|nucleus|mitochondrion|cytosol|dTMP biosynthetic process|glycine metabolic process|L-serine metabolic process|L-serine catabolic process|L-allo-threonine aldolase activity|purine nucleobase biosynthetic process|negative regulation of translation|glycine biosynthetic process from serine|pyridoxal phosphat…	hsa00260,hsa00630,hsa00670,hsa01523	Glycine, serine and threonine metabolism|Glyoxylate and dicarboxylate metabolism|One carbon pool by folate|Antifolate resistance
524	0.687651	Prevotella_7	ZNF69	0.3858	0.03523	GeneID:7620,Genbank:XM_017027231.1,HGNC:HGNC:13138,MIM:194543	zinc finger protein 69	GO:0003677,GO:0005634,GO:0006351,GO:0006355,GO:0046872	DNA binding|nucleus|transcription, DNA-templated|regulation of transcription, DNA-templated|metal ion binding
544	0.732243	Prevotella_7	PRPH2	0.3788	0.039	GeneID:5961,Genbank:NM_000322.4,HGNC:HGNC:9942,MIM:179605	peripherin 2
552	0.756394	Prevotella_7	RASGEF1C	0.3754	0.0409	GeneID:255426,Genbank:NM_175062.3,HGNC:HGNC:27400	RasGEF domain family member 1C	GO:0005085,GO:0005622,GO:0007264	guanyl-nucleotide exchange factor activity|intracellular|small GTPase mediated signal transduction
554	0.756394	Prevotella_7	TMPRSS2	0.3752	0.04102	GeneID:7113,Genbank:NM_005656.3,HGNC:HGNC:11876,MIM:602060	transmembrane serine protease 2			hsa05164,hsa05202,hsa05215	Influenza A|Transcriptional misregulation in cancer|Prostate cancer
562	0.762881	Prevotella_7	PRSS8	0.3737	0.04191	GeneID:5652,Genbank:NM_002773.4,HGNC:HGNC:9491,MIM:600823	serine protease 8
565	0.788991	Prevotella_7	HIST1H3A	0.3708	0.04365	GeneID:8350,Genbank:NM_003529.2,HGNC:HGNC:4766,MIM:602810	histone cluster 1 H3 family member a	GO:0000183,GO:0000228,GO:0000786,GO:0000788,GO:0005576,GO:0005634,GO:0005654,GO:0006325,GO:0006334,GO:0006335,GO:0007596,GO:0016020,GO:0031492,GO:0032200,GO:0038111,GO:0043234,GO:0044267,GO:0045296,GO:0045652,GO:0045814,GO:0045815,GO:0046982,GO:0051290,GO:0060964,GO:0060968,GO:0070062,GO:1902036	chromatin silencing at rDNA|nuclear chromosome|nucleosome|nuclear nucleosome|extracellular region|nucleus|nucleoplasm|chromatin organization|nucleosome assembly|DNA replication-dependent nucleosome assembly|blood coagulation|membrane|nucleosomal DNA binding|telomere organization|interleukin-7-mediated signaling pathway|protein complex|cellular protein metabolic process|cadherin binding|regulation…	hsa05034,hsa05202,hsa05322	Alcoholism|Transcriptional misregulation in cancer|Systemic lupus erythematosus
567	0.788991	Prevotella_7	ARHGEF38	0.3707	0.04373	GeneID:54848,Genbank:XM_011532051.2,HGNC:HGNC:25968	Rho guanine nucleotide exchange factor 38	GO:0005089,GO:0005737,GO:0007264,GO:0035023,GO:0043547	Rho guanyl-nucleotide exchange factor activity|cytoplasm|small GTPase mediated signal transduction|regulation of Rho protein signal transduction|positive regulation of GTPase activity
570	0.79708	Prevotella_7	CENPK	-0.3695	0.04449	GeneID:64105,Genbank:XM_017009693.1,HGNC:HGNC:29479,MIM:611502	centromere protein K	GO:0000777,GO:0005654,GO:0005829,GO:0007062,GO:0034080	condensed chromosome kinetochore|nucleoplasm|cytosol|sister chromatid cohesion|CENP-A containing nucleosome assembly
578	0.800025	Prevotella_7	S100A1	0.3683	0.04524	GeneID:6271,Genbank:NM_006271.1,HGNC:HGNC:10486,MIM:176940	S100 calcium binding protein A1
580	0.80044	Prevotella_7	STX18	0.3679	0.04546	GeneID:53407,Genbank:NM_001346282.1,HGNC:HGNC:15942,MIM:606046	syntaxin 18	GO:0000139,GO:0005484,GO:0005783,GO:0005789,GO:0006886,GO:0006890,GO:0016021,GO:0019904,GO:0031201,GO:0090158,GO:1902117,GO:1902953,GO:1903358	Golgi membrane|SNAP receptor activity|endoplasmic reticulum|endoplasmic reticulum membrane|intracellular protein transport|retrograde vesicle-mediated transport, Golgi to ER|integral component of membrane|protein domain specific binding|SNARE complex|endoplasmic reticulum membrane organization|positive regulation of organelle assembly|positive regulation of ER to Golgi vesicle-mediated transport|…	hsa04130,hsa04145	SNARE interactions in vesicular transport|Phagosome
583	0.813662	Prevotella_7	SRGAP3	0.3665	0.04637	GeneID:9901,Genbank:XM_017007576.2,HGNC:HGNC:19744,MIM:606525	SLIT-ROBO Rho GTPase activating protein 3	GO:0005096,GO:0005737,GO:0005829,GO:0007165,GO:0030336,GO:0048365,GO:0051056	GTPase activator activity|cytoplasm|cytosol|signal transduction|negative regulation of cell migration|Rac GTPase binding|regulation of small GTPase mediated signal transduction	hsa04360	Axon guidance
587	0.819618	Prevotella_7	GALNT6	0.3654	0.04711	GeneID:11226,Genbank:XM_005268607.1,HGNC:HGNC:4128,MIM:605148	polypeptide N-acetylgalactosaminyltransferase 6			hsa00512	Mucin type O-glycan biosynthesis
590	0.828266	Prevotella_7	AURKB	-0.3642	0.04784	GeneID:9212,Genbank:NM_001313955.1,HGNC:HGNC:11390,MIM:604970	aurora kinase B	GO:0000122,GO:0000779,GO:0000780,GO:0002903,GO:0004674,GO:0004712,GO:0005524,GO:0005634,GO:0005654,GO:0005819,GO:0005829,GO:0005876,GO:0006468,GO:0007051,GO:0007062,GO:0007568,GO:0008283,GO:0008608,GO:0009838,GO:0010369,GO:0016570,GO:0016925,GO:0019900,GO:0030496,GO:0031145,GO:0031577,GO:0031616,GO:0032091,GO:0032133,GO:0032212,GO:0032466,GO:0032467,GO:0034501,GO:0034644,GO:0035174,GO:0036089,GO:…	negative regulation of transcription from RNA polymerase II promoter|condensed chromosome, centromeric region|condensed nuclear chromosome, centromeric region|negative regulation of B cell apoptotic process|protein serine/threonine kinase activity|protein serine/threonine/tyrosine kinase activity|ATP binding|nucleus|nucleoplasm|spindle|cytosol|spindle microtubule|protein phosphorylation|spindle o…
598	0.832941	Prevotella_7	SLC5A4	0.363	0.04869	GeneID:6527,Genbank:XM_017028920.1,HGNC:HGNC:11039	solute carrier family 5 member 4	GO:0005412,GO:0005887,GO:0006814,GO:1904659	glucose:sodium symporter activity|integral component of plasma membrane|sodium ion transport|glucose transmembrane transport
606	0.834614	Prevotella_7	AK4	0.3617	0.04954	GeneID:205,Genbank:XM_017000613.1,HGNC:HGNC:363,MIM:103030	adenylate kinase 4	GO:0001889,GO:0004017,GO:0004550,GO:0005524,GO:0005525,GO:0005739,GO:0005759,GO:0006165,GO:0007420,GO:0009142,GO:0015949,GO:0042493,GO:0046033,GO:0046034,GO:0046039,GO:0046899,GO:0050145,GO:0070062	liver development|adenylate kinase activity|nucleoside diphosphate kinase activity|ATP binding|GTP binding|mitochondrion|mitochondrial matrix|nucleoside diphosphate phosphorylation|brain development|nucleoside triphosphate biosynthetic process|nucleobase-containing small molecule interconversion|response to drug|AMP metabolic process|ATP metabolic process|GTP metabolic process|nucleoside triphosp…	hsa00230,hsa00730	Purine metabolism|Thiamine metabolism
608	0.834614	Prevotella_7	BANK1	0.3615	0.04968	GeneID:55024,Genbank:XM_017008337.2,HGNC:HGNC:18233,MIM:610292	B cell scaffold protein with ankyrin repeats 1	GO:0005102,GO:0042113,GO:0043410,GO:0045947,GO:0050731,GO:0050869,GO:0051898,GO:1900165,GO:1990782	receptor binding|B cell activation|positive regulation of MAPK cascade|negative regulation of translational initiation|positive regulation of peptidyl-tyrosine phosphorylation|negative regulation of B cell activation|negative regulation of protein kinase B signaling|negative regulation of interleukin-6 secretion|protein tyrosine kinase binding
623	0.849271	Prevotella_7	MND1	-0.3585	0.05172	GeneID:84057,Genbank:NM_032117.3,HGNC:HGNC:24839,MIM:611422	meiotic nuclear divisions 1	GO:0003690,GO:0005634,GO:0006302,GO:0007131	double-stranded DNA binding|nucleus|double-strand break repair|reciprocal meiotic recombination
626	0.849366	Prevotella_7	C2CD4D	0.3579	0.05215	GeneID:100191040,Genbank:XM_016999989.2,HGNC:HGNC:37210	C2 calcium dependent domain containing 4D	GO:0005509,GO:0005544,GO:0005886	calcium ion binding|calcium-dependent phospholipid binding|plasma membrane
627	0.849366	Prevotella_7	ORC6	-0.3579	0.05218	GeneID:23594,Genbank:NM_014321.3,HGNC:HGNC:17151,MIM:607213	origin recognition complex subunit 6	GO:0000082,GO:0000808,GO:0001650,GO:0003688,GO:0005634,GO:0005654,GO:0005664,GO:0006260,GO:0006270,GO:0016020,GO:0051782	G1/S transition of mitotic cell cycle|origin recognition complex|fibrillar center|DNA replication origin binding|nucleus|nucleoplasm|nuclear origin of replication recognition complex|DNA replication|DNA replication initiation|membrane|negative regulation of cell division	hsa04110	Cell cycle
628	0.849366	Prevotella_7	UHRF1	-0.3577	0.05229	GeneID:29128,Genbank:NM_001290050.1,HGNC:HGNC:12556,MIM:607990	ubiquitin like with PHD and ring finger domains 1
630	0.849366	Prevotella_7	FMN1	0.3576	0.05237	GeneID:342184,Genbank:XM_011521506.3,HGNC:HGNC:3768,MIM:136535	formin 1	GO:0003779,GO:0005634,GO:0005737,GO:0005884,GO:0005886,GO:0005912,GO:0008017,GO:0010467,GO:0015630,GO:0017124,GO:0035136,GO:0035137,GO:0045010,GO:0048705,GO:0048813,GO:0051127,GO:0051894,GO:0072092	actin binding|nucleus|cytoplasm|actin filament|plasma membrane|adherens junction|microtubule binding|gene expression|microtubule cytoskeleton|SH3 domain binding|forelimb morphogenesis|hindlimb morphogenesis|actin nucleation|skeletal system morphogenesis|dendrite morphogenesis|positive regulation of actin nucleation|positive regulation of focal adhesion assembly|ureteric bud invasion
637	0.851643	Prevotella_7	FANCA	-0.3567	0.05303	GeneID:2175,Genbank:NM_000135.3,HGNC:HGNC:3582,MIM:607139	Fanconi anemia complementation group A			hsa03460	Fanconi anemia pathway
640	0.856862	Prevotella_7	CENPN	-0.3558	0.05365	GeneID:55839,Genbank:NM_001100625.2,HGNC:HGNC:30873,MIM:611509	centromere protein N	GO:0000777,GO:0005634,GO:0005654,GO:0005829,GO:0007062,GO:0034080	condensed chromosome kinetochore|nucleus|nucleoplasm|cytosol|sister chromatid cohesion|CENP-A containing nucleosome assembly
650	0.865229	Prevotella_7	GSR	0.3539	0.05505	GeneID:2936,Genbank:NM_001195104.2,HGNC:HGNC:4623,MIM:138300	glutathione-disulfide reductase			hsa00480,hsa04918	Glutathione metabolism|Thyroid hormone synthesis
653	0.876208	Prevotella_7	RIMKLA	0.3527	0.05593	GeneID:284716,Genbank:NM_173642.3,HGNC:HGNC:28725	ribosomal modification protein rimK like family member A	GO:0005524,GO:0005737,GO:0005829,GO:0006464,GO:0008652,GO:0046872,GO:0072590	ATP binding|cytoplasm|cytosol|cellular protein modification process|cellular amino acid biosynthetic process|metal ion binding|N-acetyl-L-aspartate-L-glutamate ligase activity	hsa00250	Alanine, aspartate and glutamate metabolism
656	0.879967	Prevotella_7	HMGCS2	0.352	0.05644	GeneID:3158,Genbank:NM_001166107.1,HGNC:HGNC:5008,MIM:600234	3-hydroxy-3-methylglutaryl-CoA synthase 2	GO:0004421,GO:0005739,GO:0005743,GO:0005759,GO:0006695,GO:0008299,GO:0019216,GO:0046951	hydroxymethylglutaryl-CoA synthase activity|mitochondrion|mitochondrial inner membrane|mitochondrial matrix|cholesterol biosynthetic process|isoprenoid biosynthetic process|regulation of lipid metabolic process|ketone body biosynthetic process	hsa00072,hsa00280,hsa00650,hsa00900,hsa03320	Synthesis and degradation of ketone bodies|Valine, leucine and isoleucine degradation|Butanoate metabolism|Terpenoid backbone biosynthesis|PPAR signaling pathway
658	0.879967	Prevotella_7	TMEM125	0.3518	0.0566	GeneID:128218,Genbank:XM_005270467.4,HGNC:HGNC:28275	transmembrane protein 125	GO:0016021	integral component of membrane
660	0.881318	Prevotella_7	TTC39A	0.3513	0.057	GeneID:22996,Genbank:NM_001144832.2,HGNC:HGNC:18657	tetratricopeptide repeat domain 39A
667	0.885884	Prevotella_7	CDK1	-0.3503	0.05776	GeneID:983,Genbank:NM_001320918.1,HGNC:HGNC:1722,MIM:116940	cyclin dependent kinase 1			hsa04110,hsa04114,hsa04115,hsa04218,hsa04540,hsa04914,hsa05168,hsa05170,hsa05203	Cell cycle|Oocyte meiosis|p53 signaling pathway|Cellular senescence|Gap junction|Progesterone-mediated oocyte maturation|Herpes simplex infection|Human immunodeficiency virus 1 infection|Viral carcinogenesis
672	0.892635	Prevotella_7	SH3GL2	0.3489	0.05878	GeneID:6456,Genbank:NM_003026.3,HGNC:HGNC:10831,MIM:604465	SH3 domain containing GRB2 like 2, endophilin A1			hsa04144	Endocytosis
686	0.907986	Prevotella_7	GAS2L3	-0.3462	0.06092	GeneID:283431,Genbank:NM_174942.2,HGNC:HGNC:27475,MIM:617224	growth arrest specific 2 like 3	GO:0000226,GO:0003779,GO:0005737,GO:0005874,GO:0008017,GO:0015629,GO:0015630,GO:0030036	microtubule cytoskeleton organization|actin binding|cytoplasm|microtubule|microtubule binding|actin cytoskeleton|microtubule cytoskeleton|actin cytoskeleton organization
696	0.912616	Prevotella_7	CEP55	-0.3447	0.06209	GeneID:55165,Genbank:XM_011539919.1,HGNC:HGNC:1161,MIM:610000	centrosomal protein 55	GO:0000281,GO:0000920,GO:0005813,GO:0005814,GO:0005815,GO:0005886,GO:0016020,GO:0030496,GO:0032154,GO:0045171,GO:0045184,GO:0072001,GO:0090543,GO:1904888	mitotic cytokinesis|cell separation after cytokinesis|centrosome|centriole|microtubule organizing center|plasma membrane|membrane|midbody|cleavage furrow|intercellular bridge|establishment of protein localization|renal system development|Flemming body|cranial skeletal system development
712	0.930091	Prevotella_7	HPN	0.3414	0.0648	GeneID:3249,Genbank:NM_182983.2,HGNC:HGNC:5155,MIM:142440	hepsin	GO:0004252,GO:0005789,GO:0005886,GO:0005887,GO:0005911,GO:0006508,GO:0008233,GO:0008236,GO:0008360,GO:0009986,GO:0010628,GO:0010719,GO:0010756,GO:0015269,GO:0016021,GO:0016324,GO:0030307,GO:0034769,GO:0043025,GO:0043066,GO:0043923,GO:0048012,GO:0050680,GO:0050910,GO:0070008,GO:0070062,GO:0071805,GO:0090103,GO:0097066,GO:0097195,GO:2000347,GO:2000611	serine-type endopeptidase activity|endoplasmic reticulum membrane|plasma membrane|integral component of plasma membrane|cell-cell junction|proteolysis|peptidase activity|serine-type peptidase activity|regulation of cell shape|cell surface|positive regulation of gene expression|negative regulation of epithelial to mesenchymal transition|positive regulation of plasminogen activation|calcium-activat…	hsa05203	Viral carcinogenesis
718	0.930091	Prevotella_7	CDT1	-0.3408	0.06536	GeneID:81620,Genbank:NM_030928.3,HGNC:HGNC:24576,MIM:605525	chromatin licensing and DNA replication factor 1
724	0.932379	Prevotella_7	FANCI	-0.3399	0.06606	GeneID:55215,Genbank:XM_011521757.2,HGNC:HGNC:25568,MIM:611360	Fanconi anemia complementation group I			hsa03460	Fanconi anemia pathway
725	0.932379	Prevotella_7	CYB561	0.3398	0.06615	GeneID:1534,Genbank:NM_001330421.1,HGNC:HGNC:2571,MIM:600019	cytochrome b561	GO:0000293,GO:0005765,GO:0016021,GO:0016491,GO:0022900,GO:0046872,GO:0055114	ferric-chelate reductase activity|lysosomal membrane|integral component of membrane|oxidoreductase activity|electron transport chain|metal ion binding|oxidation-reduction process
731	0.938425	Prevotella_7	FOXA2	0.3387	0.06716	GeneID:3170,Genbank:NM_153675.2,HGNC:HGNC:5022,MIM:600288	forkhead box A2			hsa04213,hsa04950	Longevity regulating pathway - multiple species|Maturity onset diabetes of the young
732	0.938425	Prevotella_7	RAD54L	-0.3386	0.0672	GeneID:8438,Genbank:XM_006710975.3,HGNC:HGNC:9826,MIM:603615	RAD54 like			hsa03440	Homologous recombination
734	0.939847	Prevotella_7	RASSF7	0.3382	0.06757	GeneID:8045,Genbank:NM_001143993.1,HGNC:HGNC:1166,MIM:143023	Ras association domain family member 7	GO:0005737,GO:0005815,GO:0006915,GO:0007165,GO:0070507	cytoplasm|microtubule organizing center|apoptotic process|signal transduction|regulation of microtubule cytoskeleton organization
735	0.939847	Prevotella_7	DLG2	0.3381	0.06763	GeneID:1740,Genbank:XM_017017256.2,HGNC:HGNC:2901,MIM:603583	discs large MAGUK scaffold protein 2	GO:0004385,GO:0005829,GO:0005886,GO:0007268,GO:0007399,GO:0010923,GO:0014069,GO:0016020,GO:0019233,GO:0019900,GO:0030054,GO:0035255,GO:0043113,GO:0044224,GO:0045211,GO:0097120	guanylate kinase activity|cytosol|plasma membrane|chemical synaptic transmission|nervous system development|negative regulation of phosphatase activity|postsynaptic density|membrane|sensory perception of pain|kinase binding|cell junction|ionotropic glutamate receptor binding|receptor clustering|juxtaparanode region of axon|postsynaptic membrane|receptor localization to synapse	hsa04390,hsa04530,hsa05165	Hippo signaling pathway|Tight junction|Human papillomavirus infection
744	0.939847	Prevotella_7	PKMYT1	-0.337	0.06861	GeneID:9088,Genbank:NM_001258450.1,HGNC:HGNC:29650,MIM:602474	protein kinase, membrane associated tyrosine/threonine 1			hsa04110,hsa04114,hsa04914	Cell cycle|Oocyte meiosis|Progesterone-mediated oocyte maturation
745	0.939847	Prevotella_7	KIF4A	-0.3369	0.06868	GeneID:24137,Genbank:NM_012310.4,HGNC:HGNC:13339,MIM:300521	kinesin family member 4A	GO:0000281,GO:0003677,GO:0003777,GO:0005524,GO:0005654,GO:0005694,GO:0005737,GO:0005829,GO:0005871,GO:0005876,GO:0006890,GO:0006996,GO:0007018,GO:0008017,GO:0008089,GO:0008574,GO:0016020,GO:0016363,GO:0019886,GO:0030496,GO:0045171,GO:0051256,GO:1904115	mitotic cytokinesis|DNA binding|microtubule motor activity|ATP binding|nucleoplasm|chromosome|cytoplasm|cytosol|kinesin complex|spindle microtubule|retrograde vesicle-mediated transport, Golgi to ER|organelle organization|microtubule-based movement|microtubule binding|anterograde axonal transport|ATP-dependent microtubule motor activity, plus-end-directed|membrane|nuclear matrix|antigen processin…
752	0.953052	Prevotella_7	TREH	0.3351	0.07031	GeneID:11181,Genbank:NM_001301065.1,HGNC:HGNC:12266,MIM:275360	trehalase			hsa00500	Starch and sucrose metabolism
754	0.953052	Prevotella_7	FOXA1	0.335	0.07035	GeneID:3169,Genbank:NM_004496.3,HGNC:HGNC:5021,MIM:602294	forkhead box A1
760	0.953052	Prevotella_7	DEPDC1	-0.3336	0.07161	GeneID:55635,Genbank:NM_017779.5,HGNC:HGNC:22949,MIM:612002	DEP domain containing 1	GO:0005096,GO:0005634,GO:0006351,GO:0007165,GO:0017053,GO:0035556,GO:0045892	GTPase activator activity|nucleus|transcription, DNA-templated|signal transduction|transcriptional repressor complex|intracellular signal transduction|negative regulation of transcription, DNA-templated
761	0.953052	Prevotella_7	TGM5	0.3329	0.07225	GeneID:9333,Genbank:NM_004245.3,HGNC:HGNC:11781,MIM:603805	transglutaminase 5	GO:0003810,GO:0005737,GO:0005886,GO:0006464,GO:0008544,GO:0018149,GO:0046872,GO:0070268	protein-glutamine gamma-glutamyltransferase activity|cytoplasm|plasma membrane|cellular protein modification process|epidermis development|peptide cross-linking|metal ion binding|cornification
772	0.953052	Prevotella_7	ABCG1	0.3318	0.07329	GeneID:9619,Genbank:NM_207627.1,HGNC:HGNC:73,MIM:603076	ATP binding cassette subfamily G member 1			hsa02010	ABC transporters
776	0.953052	Prevotella_7	GALNT3	0.331	0.07403	GeneID:2591,Genbank:XM_017003770.1,HGNC:HGNC:4125,MIM:601756	polypeptide N-acetylgalactosaminyltransferase 3			hsa00512	Mucin type O-glycan biosynthesis
778	0.953052	Prevotella_7	LDLRAD1	0.3308	0.07421	GeneID:388633,Genbank:NM_001276392.1,HGNC:HGNC:32069	low density lipoprotein receptor class A domain containing 1	GO:0016021	integral component of membrane
779	0.953052	Prevotella_7	GINS2	-0.3307	0.07427	GeneID:51659,Genbank:NM_016095.2,HGNC:HGNC:24575,MIM:610609	GINS complex subunit 2	GO:0000727,GO:0000811,GO:0005654,GO:0006271,GO:0031298,GO:0032508,GO:1902975	double-strand break repair via break-induced replication|GINS complex|nucleoplasm|DNA strand elongation involved in DNA replication|replication fork protection complex|DNA duplex unwinding|mitotic DNA replication initiation
784	0.953052	Prevotella_7	SYNM	0.3296	0.0753	GeneID:23336,Genbank:XM_017022035.1,HGNC:HGNC:24466,MIM:606087	synemin	GO:0005200,GO:0005882,GO:0005912,GO:0008307,GO:0017166,GO:0019215,GO:0031443,GO:0042383,GO:0043034,GO:0045104,GO:0060053	structural constituent of cytoskeleton|intermediate filament|adherens junction|structural constituent of muscle|vinculin binding|intermediate filament binding|fast-twitch skeletal muscle fiber contraction|sarcolemma|costamere|intermediate filament cytoskeleton organization|neurofilament cytoskeleton
786	0.953052	Prevotella_7	TDRD10	0.3294	0.0755	GeneID:126668,Genbank:NM_001098475.1,HGNC:HGNC:25316	tudor domain containing 10	GO:0003723	RNA binding
789	0.953052	Prevotella_7	MKI67	-0.3292	0.07571	GeneID:4288,Genbank:NM_001145966.1,HGNC:HGNC:7107,MIM:176741	marker of proliferation Ki-67
791	0.953052	Prevotella_7	ANLN	-0.3286	0.07622	GeneID:54443,Genbank:NM_018685.4,HGNC:HGNC:14082,MIM:616027	anillin actin binding protein
800	0.953052	Prevotella_7	EZH2	-0.3278	0.07702	GeneID:2146,Genbank:NM_001203248.1,HGNC:HGNC:3527,MIM:601573	enhancer of zeste 2 polycomb repressive complex 2 subunit	GO:0000122,GO:0000790,GO:0000978,GO:0000979,GO:0001047,GO:0003677,GO:0003682,GO:0005634,GO:0005654,GO:0005737,GO:0006306,GO:0006325,GO:0006351,GO:0006355,GO:0010718,GO:0014013,GO:0014834,GO:0014898,GO:0016279,GO:0016571,GO:0018024,GO:0021695,GO:0021766,GO:0031490,GO:0032355,GO:0034244,GO:0035098,GO:0035984,GO:0036333,GO:0042054,GO:0042127,GO:0042752,GO:0043021,GO:0043406,GO:0043433,GO:0043547,GO:…	negative regulation of transcription from RNA polymerase II promoter|nuclear chromatin|RNA polymerase II proximal promoter sequence-specific DNA binding|RNA polymerase II core promoter sequence-specific DNA binding|core promoter binding|DNA binding|chromatin binding|nucleus|nucleoplasm|cytoplasm|DNA methylation|chromatin organization|transcription, DNA-templated|regulation of transcription, DNA-t…	hsa00310,hsa05206	Lysine degradation|MicroRNAs in cancer
801	0.953052	Prevotella_7	CENPE	-0.3275	0.07724	GeneID:1062,Genbank:NM_001286734.1,HGNC:HGNC:1856,MIM:117143	centromere protein E	GO:0000278,GO:0000775,GO:0000776,GO:0000777,GO:0000779,GO:0003777,GO:0005524,GO:0005634,GO:0005654,GO:0005694,GO:0005828,GO:0005829,GO:0005871,GO:0005874,GO:0006890,GO:0007018,GO:0007052,GO:0007059,GO:0007062,GO:0007079,GO:0007080,GO:0007275,GO:0008017,GO:0015630,GO:0016020,GO:0016887,GO:0019886,GO:0030071,GO:0030496,GO:0043515,GO:0045860,GO:0051301,GO:0051310,GO:0051315,GO:0051382,GO:0099606,GO:…	mitotic cell cycle|chromosome, centromeric region|kinetochore|condensed chromosome kinetochore|condensed chromosome, centromeric region|microtubule motor activity|ATP binding|nucleus|nucleoplasm|chromosome|kinetochore microtubule|cytosol|kinesin complex|microtubule|retrograde vesicle-mediated transport, Golgi to ER|microtubule-based movement|mitotic spindle organization|chromosome segregation|sis…
805	0.953052	Prevotella_7	PDIA5	0.3273	0.07748	GeneID:10954,Genbank:NM_006810.3,HGNC:HGNC:24811,MIM:616942	protein disulfide isomerase family A member 5	GO:0003756,GO:0005788,GO:0005789,GO:0006457,GO:0015037,GO:0016491,GO:0034976,GO:0036498,GO:0045454,GO:0055114	protein disulfide isomerase activity|endoplasmic reticulum lumen|endoplasmic reticulum membrane|protein folding|peptide disulfide oxidoreductase activity|oxidoreductase activity|response to endoplasmic reticulum stress|IRE1-mediated unfolded protein response|cell redox homeostasis|oxidation-reduction process
816	0.953052	Prevotella_7	PRC1	-0.3262	0.07857	GeneID:9055,Genbank:NM_001267580.1,HGNC:HGNC:9341,MIM:603484	protein regulator of cytokinesis 1	GO:0000022,GO:0000910,GO:0000922,GO:0001578,GO:0005634,GO:0005819,GO:0005829,GO:0005876,GO:0008017,GO:0008284,GO:0019894,GO:0019901,GO:0030496,GO:0042802,GO:0070938	mitotic spindle elongation|cytokinesis|spindle pole|microtubule bundle formation|nucleus|spindle|cytosol|spindle microtubule|microtubule binding|positive regulation of cell proliferation|kinesin binding|protein kinase binding|midbody|identical protein binding|contractile ring
818	0.953052	Prevotella_7	ARHGAP11A	-0.3257	0.07904	GeneID:9824,Genbank:NM_001286479.2,HGNC:HGNC:15783,MIM:610589	Rho GTPase activating protein 11A	GO:0005096,GO:0005829,GO:0007165,GO:0051056	GTPase activator activity|cytosol|signal transduction|regulation of small GTPase mediated signal transduction
824	0.953052	Prevotella_7	ITIH2	0.3248	0.07992	GeneID:3698,Genbank:NM_002216.2,HGNC:HGNC:6167,MIM:146640	inter-alpha-trypsin inhibitor heavy chain 2	GO:0004866,GO:0004867,GO:0005576,GO:0005788,GO:0030212,GO:0043687,GO:0044267,GO:0070062,GO:0072562	endopeptidase inhibitor activity|serine-type endopeptidase inhibitor activity|extracellular region|endoplasmic reticulum lumen|hyaluronan metabolic process|post-translational protein modification|cellular protein metabolic process|extracellular exosome|blood microparticle
826	0.953052	Prevotella_7	NUSAP1	-0.3247	0.07998	GeneID:51203,Genbank:NM_016359.4,HGNC:HGNC:18538,MIM:612818	nucleolar and spindle associated protein 1	GO:0000070,GO:0000281,GO:0003677,GO:0003723,GO:0005694,GO:0005730,GO:0005737,GO:0005876,GO:0007076,GO:0008017,GO:0040001,GO:0045840	mitotic sister chromatid segregation|mitotic cytokinesis|DNA binding|RNA binding|chromosome|nucleolus|cytoplasm|spindle microtubule|mitotic chromosome condensation|microtubule binding|establishment of mitotic spindle localization|positive regulation of mitotic nuclear division
830	0.953052	Prevotella_7	CD82	0.3241	0.08055	GeneID:3732,Genbank:NM_002231.3,HGNC:HGNC:6210,MIM:600623	CD82 molecule			hsa04115	p53 signaling pathway
842	0.953052	Prevotella_7	VAV3	0.3229	0.08182	GeneID:10451,Genbank:NM_006113.4,HGNC:HGNC:12659,MIM:605541	vav guanine nucleotide exchange factor 3			hsa04024,hsa04062,hsa04510,hsa04650,hsa04660,hsa04662,hsa04664,hsa04666,hsa04670,hsa04810	cAMP signaling pathway|Chemokine signaling pathway|Focal adhesion|Natural killer cell mediated cytotoxicity|T cell receptor signaling pathway|B cell receptor signaling pathway|Fc epsilon RI signaling pathway|Fc gamma R-mediated phagocytosis|Leukocyte transendothelial migration|Regulation of actin cytoskeleton
853	0.953052	Prevotella_7	KAZN	-0.3211	0.08361	GeneID:23254,Genbank:XM_011541074.3,HGNC:HGNC:29173	kazrin, periplakin interacting protein	GO:0001533,GO:0005654,GO:0005829,GO:0005856,GO:0016607,GO:0030057,GO:0070268	cornified envelope|nucleoplasm|cytosol|cytoskeleton|nuclear speck|desmosome|cornification
858	0.953052	Prevotella_7	CCNE2	-0.3205	0.08425	GeneID:9134,Genbank:NM_057749.2,HGNC:HGNC:1590,MIM:603775	cyclin E2			hsa04110,hsa04114,hsa04115,hsa04151,hsa04218,hsa04934,hsa05161,hsa05162,hsa05165,hsa05169,hsa05200,hsa05203,hsa05206,hsa05215,hsa05222,hsa05226	Cell cycle|Oocyte meiosis|p53 signaling pathway|PI3K-Akt signaling pathway|Cellular senescence|Cushing syndrome|Hepatitis B|Measles|Human papillomavirus infection|Epstein-Barr virus infection|Pathways in cancer|Viral carcinogenesis|MicroRNAs in cancer|Prostate cancer|Small cell lung cancer|Gastric cancer
864	0.953052	Prevotella_7	TSPAN5	0.3193	0.08544	GeneID:10098,Genbank:XM_005262680.1,HGNC:HGNC:17753,MIM:613136	tetraspanin 5	GO:0005886,GO:0005887,GO:0019899,GO:0045747,GO:0051604,GO:0072659	plasma membrane|integral component of plasma membrane|enzyme binding|positive regulation of Notch signaling pathway|protein maturation|protein localization to plasma membrane
867	0.953052	Prevotella_7	CDCA3	-0.3189	0.08587	GeneID:83461,Genbank:NM_001297603.2,HGNC:HGNC:14624,MIM:607749	cell division cycle associated 3	GO:0005829,GO:0005913,GO:0007049,GO:0016567,GO:0051301	cytosol|cell-cell adherens junction|cell cycle|protein ubiquitination|cell division
869	0.953052	Prevotella_7	IL4I1	-0.3184	0.08636	GeneID:259307,Genbank:NM_001258017.1,HGNC:HGNC:19094,MIM:609742	interleukin 4 induced 1	GO:0001716,GO:0005576,GO:0005764,GO:0006559	L-amino-acid oxidase activity|extracellular region|lysosome|L-phenylalanine catabolic process	hsa00250,hsa00270,hsa00280,hsa00350,hsa00360,hsa00380,hsa00400	Alanine, aspartate and glutamate metabolism|Cysteine and methionine metabolism|Valine, leucine and isoleucine degradation|Tyrosine metabolism|Phenylalanine metabolism|Tryptophan metabolism|Phenylalanine, tyrosine and tryptophan biosynthesis
873	0.953052	Prevotella_7	NEIL3	-0.3179	0.08686	GeneID:55247,Genbank:NM_018248.2,HGNC:HGNC:24573,MIM:608934	nei like DNA glycosylase 3			hsa03410	Base excision repair
874	0.953052	Prevotella_7	MTFR2	-0.3179	0.0869	GeneID:113115,Genbank:XM_011535413.2,HGNC:HGNC:21115	mitochondrial fission regulator 2	GO:0000266,GO:0005739,GO:0007005,GO:0009060	mitochondrial fission|mitochondrion|mitochondrion organization|aerobic respiration
875	0.953052	Prevotella_7	KIF14	-0.3179	0.08694	GeneID:9928,Genbank:NM_014875.2,HGNC:HGNC:19181,MIM:611279	kinesin family member 14
876	0.953052	Prevotella_7	LOC105376526	0.3176	0.08727	GeneID:105376526,Genbank:XM_011520532.3	uncharacterized LOC105376526	GO:0019031,GO:0070062	viral envelope|extracellular exosome
879	0.953052	Prevotella_7	OIP5	-0.3172	0.08765	GeneID:11339,Genbank:NM_001317860.1,HGNC:HGNC:20300,MIM:606020	Opa interacting protein 5	GO:0000775,GO:0000785,GO:0005634,GO:0005654,GO:0005829,GO:0007049,GO:0007059,GO:0007154,GO:0010369,GO:0015030,GO:0016607,GO:0034080,GO:0042802,GO:0046872,GO:0051301	chromosome, centromeric region|chromatin|nucleus|nucleoplasm|cytosol|cell cycle|chromosome segregation|cell communication|chromocenter|Cajal body|nuclear speck|CENP-A containing nucleosome assembly|identical protein binding|metal ion binding|cell division
885	0.953052	Prevotella_7	CFTR	0.3168	0.08808	GeneID:1080,Genbank:NM_000492.3,HGNC:HGNC:1884,MIM:602421	cystic fibrosis transmembrane conductance regulator			hsa02010,hsa04024,hsa04152,hsa04530,hsa04971,hsa04972,hsa04976,hsa05110	ABC transporters|cAMP signaling pathway|AMPK signaling pathway|Tight junction|Gastric acid secretion|Pancreatic secretion|Bile secretion|Vibrio cholerae infection
887	0.953052	Prevotella_7	DTL	-0.3166	0.08825	GeneID:51514,Genbank:NM_016448.3,HGNC:HGNC:30288,MIM:610617	denticleless E3 ubiquitin protein ligase homolog	GO:0000209,GO:0005634,GO:0005654,GO:0005694,GO:0005730,GO:0005813,GO:0005829,GO:0006260,GO:0006511,GO:0006513,GO:0006974,GO:0009411,GO:0010971,GO:0019985,GO:0031464,GO:0031465,GO:0031965,GO:0042769,GO:0043687,GO:0045732,GO:0051726,GO:0072425,GO:0080008	protein polyubiquitination|nucleus|nucleoplasm|chromosome|nucleolus|centrosome|cytosol|DNA replication|ubiquitin-dependent protein catabolic process|protein monoubiquitination|cellular response to DNA damage stimulus|response to UV|positive regulation of G2/M transition of mitotic cell cycle|translesion synthesis|Cul4A-RING E3 ubiquitin ligase complex|Cul4B-RING E3 ubiquitin ligase complex|nuclea…
889	0.953052	Prevotella_7	TYMS	-0.3166	0.08831	GeneID:7298,Genbank:NM_001354867.1,HGNC:HGNC:12441,MIM:188350	thymidylate synthetase			hsa00240,hsa00670,hsa01523	Pyrimidine metabolism|One carbon pool by folate|Antifolate resistance
897	0.953052	Prevotella_7	KNL1	-0.3155	0.0894	GeneID:57082,Genbank:XM_017022432.1,HGNC:HGNC:24054,MIM:609173	kinetochore scaffold 1
900	0.953052	Prevotella_7	RAD51	-0.3152	0.08976	GeneID:5888,Genbank:XM_011521861.2,HGNC:HGNC:9817,MIM:179617	RAD51 recombinase	GO:0000150,GO:0000228,GO:0000400,GO:0000722,GO:0000724,GO:0000730,GO:0000784,GO:0000790,GO:0000794,GO:0000800,GO:0001932,GO:0003682,GO:0003690,GO:0003697,GO:0005524,GO:0005634,GO:0005654,GO:0005730,GO:0005737,GO:0005759,GO:0005815,GO:0005829,GO:0006268,GO:0006312,GO:0006974,GO:0007131,GO:0008022,GO:0008094,GO:0010212,GO:0010569,GO:0010833,GO:0016605,GO:0035861,GO:0036297,GO:0042148,GO:0042802,GO:…	recombinase activity|nuclear chromosome|four-way junction DNA binding|telomere maintenance via recombination|double-strand break repair via homologous recombination|DNA recombinase assembly|nuclear chromosome, telomeric region|nuclear chromatin|condensed nuclear chromosome|lateral element|regulation of protein phosphorylation|chromatin binding|double-stranded DNA binding|single-stranded DNA bindi…	hsa03440,hsa03460,hsa05200,hsa05212	Homologous recombination|Fanconi anemia pathway|Pathways in cancer|Pancreatic cancer
901	0.953052	Prevotella_7	NEK2	-0.3152	0.08978	GeneID:4751,Genbank:NM_001204182.1,HGNC:HGNC:7745,MIM:604043	NIMA related kinase 2	GO:0000070,GO:0000086,GO:0000278,GO:0000776,GO:0000777,GO:0000794,GO:0000922,GO:0001824,GO:0004672,GO:0004674,GO:0005524,GO:0005654,GO:0005730,GO:0005813,GO:0005829,GO:0005874,GO:0006468,GO:0007059,GO:0007088,GO:0010389,GO:0019903,GO:0030496,GO:0032212,GO:0043234,GO:0043392,GO:0046602,GO:0046777,GO:0046872,GO:0051225,GO:0051299,GO:0051301,GO:0051321,GO:0051973,GO:0051988,GO:0090307,GO:0097711,GO:…	mitotic sister chromatid segregation|G2/M transition of mitotic cell cycle|mitotic cell cycle|kinetochore|condensed chromosome kinetochore|condensed nuclear chromosome|spindle pole|blastocyst development|protein kinase activity|protein serine/threonine kinase activity|ATP binding|nucleoplasm|nucleolus|centrosome|cytosol|microtubule|protein phosphorylation|chromosome segregation|regulation of mito…
906	0.953052	Prevotella_7	KIF15	-0.3148	0.09023	GeneID:56992,Genbank:NM_020242.2,HGNC:HGNC:17273,MIM:617569	kinesin family member 15	GO:0000278,GO:0003677,GO:0003774,GO:0003777,GO:0005524,GO:0005813,GO:0005819,GO:0005829,GO:0005873,GO:0005874,GO:0006890,GO:0007018,GO:0008017,GO:0008283,GO:0016020,GO:0016887,GO:0019886	mitotic cell cycle|DNA binding|motor activity|microtubule motor activity|ATP binding|centrosome|spindle|cytosol|plus-end kinesin complex|microtubule|retrograde vesicle-mediated transport, Golgi to ER|microtubule-based movement|microtubule binding|cell proliferation|membrane|ATPase activity|antigen processing and presentation of exogenous peptide antigen via MHC class II
911	0.953052	Prevotella_7	HOXB8	0.3143	0.09079	GeneID:3218,Genbank:XM_017024564.2,HGNC:HGNC:5119,MIM:142963	homeobox B8	GO:0000122,GO:0001227,GO:0005654,GO:0006351,GO:0007625,GO:0008344,GO:0009952,GO:0019233,GO:0021516,GO:0043565,GO:0045638,GO:0048704,GO:0048705	negative regulation of transcription from RNA polymerase II promoter|transcriptional repressor activity, RNA polymerase II transcription regulatory region sequence-specific DNA binding|nucleoplasm|transcription, DNA-templated|grooming behavior|adult locomotory behavior|anterior/posterior pattern specification|sensory perception of pain|dorsal spinal cord development|sequence-specific DNA binding|…
915	0.953052	Prevotella_7	FEN1	-0.3139	0.09119	GeneID:2237,Genbank:NM_004111.5,HGNC:HGNC:3650,MIM:600393	flap structure-specific endonuclease 1			hsa03030,hsa03410,hsa03450	DNA replication|Base excision repair|Non-homologous end-joining
924	0.953052	Prevotella_7	KIF23	-0.3128	0.09243	GeneID:9493,Genbank:NM_138555.3,HGNC:HGNC:6392,MIM:605064	kinesin family member 23	GO:0000022,GO:0000281,GO:0000915,GO:0003777,GO:0005524,GO:0005634,GO:0005654,GO:0005813,GO:0005819,GO:0005829,GO:0005871,GO:0005874,GO:0005925,GO:0006890,GO:0007018,GO:0008017,GO:0016887,GO:0019886,GO:0030496,GO:0032467,GO:0045171,GO:0051256,GO:0072383,GO:0072686,GO:0090543,GO:0097149	mitotic spindle elongation|mitotic cytokinesis|actomyosin contractile ring assembly|microtubule motor activity|ATP binding|nucleus|nucleoplasm|centrosome|spindle|cytosol|kinesin complex|microtubule|focal adhesion|retrograde vesicle-mediated transport, Golgi to ER|microtubule-based movement|microtubule binding|ATPase activity|antigen processing and presentation of exogenous peptide antigen via MHC…	hsa05206	MicroRNAs in cancer
936	0.953052	Prevotella_7	FOXM1	-0.3115	0.09379	GeneID:2305,Genbank:XM_011520930.3,HGNC:HGNC:3818,MIM:602341	forkhead box M1			hsa04218	Cellular senescence
957	0.953052	Prevotella_7	GRIA2	0.3096	0.09597	GeneID:2891,Genbank:NM_001083619.1,HGNC:HGNC:4572,MIM:138247	glutamate ionotropic receptor AMPA type subunit 2	GO:0004970,GO:0004971,GO:0005234,GO:0005789,GO:0005887,GO:0015277,GO:0030054,GO:0032281,GO:0035235,GO:0045211	ionotropic glutamate receptor activity|AMPA glutamate receptor activity|extracellularly glutamate-gated ion channel activity|endoplasmic reticulum membrane|integral component of plasma membrane|kainate selective glutamate receptor activity|cell junction|AMPA glutamate receptor complex|ionotropic glutamate receptor signaling pathway|postsynaptic membrane	hsa04024,hsa04080,hsa04713,hsa04720,hsa04723,hsa04724,hsa04728,hsa04730,hsa05014,hsa05030,hsa05031,hsa05033	cAMP signaling pathway|Neuroactive ligand-receptor interaction|Circadian entrainment|Long-term potentiation|Retrograde endocannabinoid signaling|Glutamatergic synapse|Dopaminergic synapse|Long-term depression|Amyotrophic lateral sclerosis (ALS)|Cocaine addiction|Amphetamine addiction|Nicotine addiction
961	0.953052	Prevotella_7	DNA2	-0.3091	0.09646	GeneID:1763,Genbank:XM_006717680.3,HGNC:HGNC:2939,MIM:601810	DNA replication helicase/nuclease 2	GO:0000076,GO:0000723,GO:0000729,GO:0000731,GO:0000732,GO:0000784,GO:0003677,GO:0003678,GO:0004386,GO:0004518,GO:0005524,GO:0005634,GO:0005654,GO:0005739,GO:0006260,GO:0006264,GO:0006284,GO:0016887,GO:0016890,GO:0017108,GO:0032201,GO:0033567,GO:0042645,GO:0043137,GO:0043139,GO:0043142,GO:0043504,GO:0044806,GO:0045740,GO:0046872,GO:0051539,GO:0090305,GO:0090656,GO:1901796,GO:1902990	DNA replication checkpoint|telomere maintenance|DNA double-strand break processing|DNA synthesis involved in DNA repair|strand displacement|nuclear chromosome, telomeric region|DNA binding|DNA helicase activity|helicase activity|nuclease activity|ATP binding|nucleus|nucleoplasm|mitochondrion|DNA replication|mitochondrial DNA replication|base-excision repair|ATPase activity|site-specific endodeoxy…	hsa03030	DNA replication
964	0.953052	Prevotella_7	CHAC2	-0.3091	0.09654	GeneID:494143,Genbank:NM_001346127.1,HGNC:HGNC:32363,MIM:617446	ChaC cation transport regulator homolog 2	GO:0003839,GO:0005737,GO:0005829,GO:0006750,GO:0006751,GO:0016829	gamma-glutamylcyclotransferase activity|cytoplasm|cytosol|glutathione biosynthetic process|glutathione catabolic process|lyase activity	hsa00480	Glutathione metabolism
972	0.953052	Prevotella_7	FA2H	0.3085	0.09715	GeneID:79152,Genbank:NM_024306.4,HGNC:HGNC:21197,MIM:611026	fatty acid 2-hydroxylase	GO:0001949,GO:0005506,GO:0005783,GO:0005789,GO:0006631,GO:0006633,GO:0016021,GO:0020037,GO:0030148,GO:0030258,GO:0031090,GO:0032286,GO:0032287,GO:0042127,GO:0042634,GO:0080132	sebaceous gland cell differentiation|iron ion binding|endoplasmic reticulum|endoplasmic reticulum membrane|fatty acid metabolic process|fatty acid biosynthetic process|integral component of membrane|heme binding|sphingolipid biosynthetic process|lipid modification|organelle membrane|central nervous system myelin maintenance|peripheral nervous system myelin maintenance|regulation of cell prolifera…
974	0.953052	Prevotella_7	MMP17	0.3082	0.0975	GeneID:4326,Genbank:NM_016155.6,HGNC:HGNC:7163,MIM:602285	matrix metallopeptidase 17	GO:0001822,GO:0004222,GO:0005578,GO:0005887,GO:0006508,GO:0008047,GO:0008270,GO:0031225,GO:0042756,GO:0070006	kidney development|metalloendopeptidase activity|proteinaceous extracellular matrix|integral component of plasma membrane|proteolysis|enzyme activator activity|zinc ion binding|anchored component of membrane|drinking behavior|metalloaminopeptidase activity	hsa04928	Parathyroid hormone synthesis, secretion and action
975	0.953052	Prevotella_7	GJB1	0.308	0.09772	GeneID:2705,Genbank:NM_001097642.2,HGNC:HGNC:4283,MIM:304040	gap junction protein beta 1
984	0.953052	Prevotella_7	PMFBP1	-0.3074	0.09848	GeneID:83449,Genbank:XM_011523361.3,HGNC:HGNC:17728	polyamine modulated factor 1 binding protein 1	GO:0005737	cytoplasm
988	0.953052	Prevotella_7	OR2A7	0.3071	0.09876	GeneID:401427,Genbank:NM_001005328.1,HGNC:HGNC:8234	olfactory receptor family 2 subfamily A member 7			hsa04740	Olfactory transduction
989	0.953052	Prevotella_7	KIF11	-0.3069	0.09902	GeneID:3832,Genbank:NM_004523.3,HGNC:HGNC:6388,MIM:148760	kinesin family member 11	GO:0000278,GO:0000922,GO:0003777,GO:0005524,GO:0005819,GO:0005829,GO:0005871,GO:0005874,GO:0006890,GO:0007018,GO:0007051,GO:0007052,GO:0007059,GO:0007100,GO:0008017,GO:0008574,GO:0016020,GO:0019886,GO:0019901,GO:0032403,GO:0046602,GO:0051301,GO:0072686,GO:0090307	mitotic cell cycle|spindle pole|microtubule motor activity|ATP binding|spindle|cytosol|kinesin complex|microtubule|retrograde vesicle-mediated transport, Golgi to ER|microtubule-based movement|spindle organization|mitotic spindle organization|chromosome segregation|mitotic centrosome separation|microtubule binding|ATP-dependent microtubule motor activity, plus-end-directed|membrane|antigen proces…
994	0.953052	Prevotella_7	CLSPN	-0.3062	0.09983	GeneID:63967,Genbank:NM_001330490.1,HGNC:HGNC:19715,MIM:605434	claspin
997	0.953052	Prevotella_7	GNG2	-0.3056	0.1005	GeneID:54331,Genbank:XM_006720173.2,HGNC:HGNC:4404,MIM:606981	G protein subunit gamma 2	GO:0004871,GO:0005834,GO:0005886,GO:0006457,GO:0007186,GO:0007191,GO:0007223,GO:0008283,GO:0016020,GO:0030168,GO:0031681,GO:0070062,GO:0071377,GO:0071380,GO:0071870	signal transducer activity|heterotrimeric G-protein complex|plasma membrane|protein folding|G-protein coupled receptor signaling pathway|adenylate cyclase-activating dopamine receptor signaling pathway|Wnt signaling pathway, calcium modulating pathway|cell proliferation|membrane|platelet activation|G-protein beta-subunit binding|extracellular exosome|cellular response to glucagon stimulus|cellula…	hsa04014,hsa04062,hsa04151,hsa04371,hsa04713,hsa04723,hsa04724,hsa04725,hsa04726,hsa04727,hsa04728,hsa04926,hsa05032,hsa05034,hsa05163,hsa05167,hsa05170,hsa05200	Ras signaling pathway|Chemokine signaling pathway|PI3K-Akt signaling pathway|Apelin signaling pathway|Circadian entrainment|Retrograde endocannabinoid signaling|Glutamatergic synapse|Cholinergic synapse|Serotonergic synapse|GABAergic synapse|Dopaminergic synapse|Relaxin signaling pathway|Morphine addiction|Alcoholism|Human cytomegalovirus infection|Kaposi sarcoma-associated herpesvirus infection|…
1001	0.953052	Prevotella_7	CDCA7	-0.3046	0.1017	GeneID:83879,Genbank:NM_031942.4,HGNC:HGNC:14628,MIM:609937	cell division cycle associated 7	GO:0005634,GO:0005654,GO:0005829,GO:0006351,GO:0006355,GO:0006915,GO:0042127	nucleus|nucleoplasm|cytosol|transcription, DNA-templated|regulation of transcription, DNA-templated|apoptotic process|regulation of cell proliferation
1008	0.953052	Prevotella_7	ARNTL2	-0.3039	0.1026	GeneID:56938,Genbank:NM_001248003.1,HGNC:HGNC:18984,MIM:614517	aryl hydrocarbon receptor nuclear translocator like 2	GO:0000982,GO:0003700,GO:0005634,GO:0005667,GO:0005730,GO:0005737,GO:0006351,GO:0006355,GO:0006357,GO:0007623,GO:0009649,GO:0042753,GO:0045893,GO:0045944,GO:0046983,GO:0070888	transcription factor activity, RNA polymerase II proximal promoter sequence-specific DNA binding|DNA binding transcription factor activity|nucleus|transcription factor complex|nucleolus|cytoplasm|transcription, DNA-templated|regulation of transcription, DNA-templated|regulation of transcription from RNA polymerase II promoter|circadian rhythm|entrainment of circadian clock|positive regulation of …
1010	0.953052	Prevotella_7	MAD2L1	-0.3036	0.1029	GeneID:4085,Genbank:NM_002358.3,HGNC:HGNC:6763,MIM:601467	mitotic arrest deficient 2 like 1			hsa04110,hsa04114,hsa04914,hsa05166	Cell cycle|Oocyte meiosis|Progesterone-mediated oocyte maturation|Human T-cell leukemia virus 1 infection
1012	0.953052	Prevotella_7	CDCA2	-0.3033	0.1032	GeneID:157313,Genbank:XM_011544417.3,HGNC:HGNC:14623	cell division cycle associated 2	GO:0005654,GO:0005694,GO:0005829,GO:0007049,GO:0035307,GO:0051301	nucleoplasm|chromosome|cytosol|cell cycle|positive regulation of protein dephosphorylation|cell division
1022	0.953052	Prevotella_7	ATP2B4	-0.3021	0.1047	GeneID:493,Genbank:NM_001001396.2,HGNC:HGNC:817,MIM:108732	ATPase plasma membrane Ca2+ transporting 4	GO:0003407,GO:0005388,GO:0005516,GO:0005524,GO:0005886,GO:0005887,GO:0005901,GO:0006357,GO:0006874,GO:0007283,GO:0010751,GO:0016020,GO:0016323,GO:0019901,GO:0021766,GO:0030018,GO:0030165,GO:0030315,GO:0030317,GO:0030346,GO:0033138,GO:0034220,GO:0036126,GO:0036487,GO:0043005,GO:0043231,GO:0043234,GO:0045019,GO:0046872,GO:0050998,GO:0051001,GO:0051599,GO:0070588,GO:0070885,GO:0071872,GO:0097110,GO:…	neural retina development|calcium-transporting ATPase activity|calmodulin binding|ATP binding|plasma membrane|integral component of plasma membrane|caveola|regulation of transcription from RNA polymerase II promoter|cellular calcium ion homeostasis|spermatogenesis|negative regulation of nitric oxide mediated signal transduction|membrane|basolateral plasma membrane|protein kinase binding|hippocamp…	hsa04020,hsa04022,hsa04024,hsa04261,hsa04925,hsa04970,hsa04972	Calcium signaling pathway|cGMP-PKG signaling pathway|cAMP signaling pathway|Adrenergic signaling in cardiomyocytes|Aldosterone synthesis and secretion|Salivary secretion|Pancreatic secretion
1025	0.953052	Prevotella_7	RNFT2	-0.3014	0.1055	GeneID:84900,Genbank:NM_001109903.1,HGNC:HGNC:25905	ring finger protein, transmembrane 2	GO:0016021,GO:0046872	integral component of membrane|metal ion binding
1026	0.953052	Prevotella_7	ESRP2	0.3011	0.1059	GeneID:80004,Genbank:XM_005256153.5,HGNC:HGNC:26152,MIM:612960	epithelial splicing regulatory protein 2	GO:0000380,GO:0003723,GO:0003729,GO:0005634,GO:0005654,GO:0008543,GO:0043484,GO:0050679,GO:0060441,GO:0060445	alternative mRNA splicing, via spliceosome|RNA binding|mRNA binding|nucleus|nucleoplasm|fibroblast growth factor receptor signaling pathway|regulation of RNA splicing|positive regulation of epithelial cell proliferation|epithelial tube branching involved in lung morphogenesis|branching involved in salivary gland morphogenesis
1027	0.953052	Prevotella_7	F2RL1	-0.301	0.106	GeneID:2150,Genbank:NM_005242.5,HGNC:HGNC:3538,MIM:600933	F2R like trypsin receptor 1			hsa04080,hsa04750,hsa05143	Neuroactive ligand-receptor interaction|Inflammatory mediator regulation of TRP channels|African trypanosomiasis
1039	0.953052	Prevotella_7	HRASLS	0.3002	0.107	GeneID:57110,Genbank:XM_011513035.2,HGNC:HGNC:14922,MIM:606487	HRAS like suppressor	GO:0016021,GO:0016042,GO:0016740,GO:0016787	integral component of membrane|lipid catabolic process|transferase activity|hydrolase activity
1056	0.953052	Prevotella_7	UBE2T	-0.2985	0.1091	GeneID:29089,Genbank:NM_014176.3,HGNC:HGNC:25009,MIM:610538	ubiquitin conjugating enzyme E2 T	GO:0003682,GO:0004842,GO:0005524,GO:0005634,GO:0005654,GO:0005730,GO:0005737,GO:0006281,GO:0006513,GO:0006974,GO:0016567,GO:0031625,GO:0035519,GO:0036297,GO:0044314,GO:0051865,GO:0061630,GO:0061631,GO:0070534,GO:0070936,GO:0070979,GO:0085020	chromatin binding|ubiquitin-protein transferase activity|ATP binding|nucleus|nucleoplasm|nucleolus|cytoplasm|DNA repair|protein monoubiquitination|cellular response to DNA damage stimulus|protein ubiquitination|ubiquitin protein ligase binding|protein K29-linked ubiquitination|interstrand cross-link repair|protein K27-linked ubiquitination|protein autoubiquitination|ubiquitin protein ligase activ…	hsa03460	Fanconi anemia pathway
1065	0.953052	Prevotella_7	NOSTRIN	0.2977	0.1101	GeneID:115677,Genbank:NM_001171631.1,HGNC:HGNC:20203,MIM:607496	nitric oxide synthase trafficking	GO:0003677,GO:0005856,GO:0005886,GO:0006897,GO:0016607,GO:0030666,GO:0045892,GO:0050999	DNA binding|cytoskeleton|plasma membrane|endocytosis|nuclear speck|endocytic vesicle membrane|negative regulation of transcription, DNA-templated|regulation of nitric-oxide synthase activity
1075	0.953052	Prevotella_7	BLM	-0.2964	0.1118	GeneID:641,Genbank:NM_001287246.1,HGNC:HGNC:1058,MIM:604610	Bloom syndrome RecQ like helicase			hsa03440,hsa03460	Homologous recombination|Fanconi anemia pathway
1079	0.953052	Prevotella_7	PCDH18	-0.296	0.1122	GeneID:54510,Genbank:NM_001300828.1,HGNC:HGNC:14268,MIM:608287	protocadherin 18	GO:0005509,GO:0005887,GO:0007155,GO:0007156,GO:0007267,GO:0007399,GO:0007420	calcium ion binding|integral component of plasma membrane|cell adhesion|homophilic cell adhesion via plasma membrane adhesion molecules|cell-cell signaling|nervous system development|brain development
1080	0.953052	Prevotella_7	ZNF816-ZNF321P	0.296	0.1123	GeneID:100529240,Genbank:NM_001202473.1,HGNC:HGNC:38879	ZNF816-ZNF321P readthrough	GO:0003677,GO:0003700,GO:0005634,GO:0006351,GO:0006355,GO:0046872	DNA binding|DNA binding transcription factor activity|nucleus|transcription, DNA-templated|regulation of transcription, DNA-templated|metal ion binding
1082	0.953052	Prevotella_7	TNFRSF13C	-0.2957	0.1127	GeneID:115650,Genbank:NM_052945.3,HGNC:HGNC:17755,MIM:606269	TNF receptor superfamily member 13C	GO:0001782,GO:0002250,GO:0002636,GO:0005886,GO:0009897,GO:0016021,GO:0030890,GO:0031295,GO:0031296,GO:0033209,GO:0042102,GO:0045078	B cell homeostasis|adaptive immune response|positive regulation of germinal center formation|plasma membrane|external side of plasma membrane|integral component of membrane|positive regulation of B cell proliferation|T cell costimulation|B cell costimulation|tumor necrosis factor-mediated signaling pathway|positive regulation of T cell proliferation|positive regulation of interferon-gamma biosynt…	hsa04060,hsa04064,hsa04672,hsa05166,hsa05340	Cytokine-cytokine receptor interaction|NF-kappa B signaling pathway|Intestinal immune network for IgA production|Human T-cell leukemia virus 1 infection|Primary immunodeficiency
1087	0.953052	Prevotella_7	EXO1	-0.2951	0.1134	GeneID:9156,Genbank:XM_011544322.1,HGNC:HGNC:3511,MIM:606063	exonuclease 1			hsa03430	Mismatch repair
1102	0.953052	Prevotella_7	CENPM	-0.2937	0.1152	GeneID:79019,Genbank:XM_011530368.2,HGNC:HGNC:18352,MIM:610152	centromere protein M	GO:0000777,GO:0005654,GO:0005829,GO:0007062,GO:0034080	condensed chromosome kinetochore|nucleoplasm|cytosol|sister chromatid cohesion|CENP-A containing nucleosome assembly
1103	0.953052	Prevotella_7	KCNJ16	0.2937	0.1152	GeneID:3773,Genbank:NM_001291622.1,HGNC:HGNC:6262,MIM:605722	potassium voltage-gated channel subfamily J member 16	GO:0005242,GO:0005886,GO:0005887,GO:0006813,GO:0008076,GO:0010107,GO:0015467,GO:0016323,GO:0034765	inward rectifier potassium channel activity|plasma membrane|integral component of plasma membrane|potassium ion transport|voltage-gated potassium channel complex|potassium ion import|G-protein activated inward rectifier potassium channel activity|basolateral plasma membrane|regulation of ion transmembrane transport	hsa04971	Gastric acid secretion
1104	0.953052	Prevotella_7	ARHGEF10	0.2937	0.1152	GeneID:9639,Genbank:NM_001308153.1,HGNC:HGNC:14103,MIM:608136	Rho guanine nucleotide exchange factor 10	GO:0005089,GO:0005813,GO:0005829,GO:0019894,GO:0022011,GO:0035023,GO:0051298,GO:0051496,GO:0090307,GO:0090630	Rho guanyl-nucleotide exchange factor activity|centrosome|cytosol|kinesin binding|myelination in peripheral nervous system|regulation of Rho protein signal transduction|centrosome duplication|positive regulation of stress fiber assembly|mitotic spindle assembly|activation of GTPase activity
1115	0.953052	Prevotella_7	RAD51AP1	-0.2929	0.1162	GeneID:10635,Genbank:NM_001130862.1,HGNC:HGNC:16956,MIM:603070	RAD51 associated protein 1	GO:0000724,GO:0000731,GO:0000732,GO:0000790,GO:0003690,GO:0003697,GO:0003723,GO:0005634,GO:0005654,GO:0006281,GO:0010569,GO:0036297,GO:0043234,GO:0071479	double-strand break repair via homologous recombination|DNA synthesis involved in DNA repair|strand displacement|nuclear chromatin|double-stranded DNA binding|single-stranded DNA binding|RNA binding|nucleus|nucleoplasm|DNA repair|regulation of double-strand break repair via homologous recombination|interstrand cross-link repair|protein complex|cellular response to ionizing radiation
1124	0.953052	Prevotella_7	CMTM8	0.2924	0.1169	GeneID:152189,Genbank:NM_178868.4,HGNC:HGNC:19179,MIM:607891	CKLF like MARVEL transmembrane domain containing 8	GO:0001766,GO:0005125,GO:0005615,GO:0005654,GO:0005737,GO:0006935,GO:0008104,GO:0016021,GO:0019911,GO:0042552,GO:0045121	membrane raft polarization|cytokine activity|extracellular space|nucleoplasm|cytoplasm|chemotaxis|protein localization|integral component of membrane|structural constituent of myelin sheath|myelination|membrane raft
1126	0.953052	Prevotella_7	SLC16A11	0.2924	0.1169	GeneID:162515,Genbank:XM_005256488.4,HGNC:HGNC:23093,MIM:615765	solute carrier family 16 member 11	GO:0005789,GO:0005886,GO:0005887,GO:0006629,GO:0008028,GO:0015293,GO:0015718,GO:0050833	endoplasmic reticulum membrane|plasma membrane|integral component of plasma membrane|lipid metabolic process|monocarboxylic acid transmembrane transporter activity|symporter activity|monocarboxylic acid transport|pyruvate transmembrane transporter activity
1128	0.953052	Prevotella_7	TRIP13	-0.2924	0.1169	GeneID:9319,Genbank:NM_004237.3,HGNC:HGNC:12307,MIM:604507	thyroid hormone receptor interactor 13	GO:0001556,GO:0001673,GO:0003712,GO:0005524,GO:0005634,GO:0006302,GO:0006366,GO:0007094,GO:0007130,GO:0007131,GO:0007141,GO:0007144,GO:0007283,GO:0007286,GO:0042802,GO:0048477	oocyte maturation|male germ cell nucleus|transcription cofactor activity|ATP binding|nucleus|double-strand break repair|transcription from RNA polymerase II promoter|mitotic spindle assembly checkpoint|synaptonemal complex assembly|reciprocal meiotic recombination|male meiosis I|female meiosis I|spermatogenesis|spermatid development|identical protein binding|oogenesis
1129	0.953052	Prevotella_7	FAM181A	-0.2923	0.117	GeneID:90050,Genbank:NM_138344.4,HGNC:HGNC:20491	family with sequence similarity 181 member A
1141	0.953052	Prevotella_7	PITPNM1	-0.2915	0.118	GeneID:9600,Genbank:XM_011545396.3,HGNC:HGNC:9003,MIM:608794	phosphatidylinositol transfer protein membrane associated 1	GO:0005789,GO:0005811,GO:0005815,GO:0005829,GO:0006629,GO:0006661,GO:0007420,GO:0007602,GO:0008526,GO:0015031,GO:0015914,GO:0016020,GO:0030496,GO:0031210,GO:0032154,GO:0032580,GO:0035091,GO:0036464,GO:0046872,GO:0070300	endoplasmic reticulum membrane|lipid droplet|microtubule organizing center|cytosol|lipid metabolic process|phosphatidylinositol biosynthetic process|brain development|phototransduction|phosphatidylinositol transporter activity|protein transport|phospholipid transport|membrane|midbody|phosphatidylcholine binding|cleavage furrow|Golgi cisterna membrane|phosphatidylinositol binding|cytoplasmic ribon…
1143	0.953052	Prevotella_7	IL2RA	-0.2915	0.1181	GeneID:3559,Genbank:NM_001308243.1,HGNC:HGNC:6008,MIM:147730	interleukin 2 receptor subunit alpha			hsa04060,hsa04144,hsa04151,hsa04630,hsa04640,hsa04658,hsa04659,hsa05162,hsa05166,hsa05200	Cytokine-cytokine receptor interaction|Endocytosis|PI3K-Akt signaling pathway|Jak-STAT signaling pathway|Hematopoietic cell lineage|Th1 and Th2 cell differentiation|Th17 cell differentiation|Measles|Human T-cell leukemia virus 1 infection|Pathways in cancer
1144	0.953052	Prevotella_7	SEC23B	0.2915	0.1181	GeneID:10483,Genbank:NM_032985.5,HGNC:HGNC:10702,MIM:610512	Sec23 homolog B, coat complex II component	GO:0000139,GO:0005783,GO:0005789,GO:0005829,GO:0006886,GO:0008270,GO:0012505,GO:0030127,GO:0048471,GO:0090114	Golgi membrane|endoplasmic reticulum|endoplasmic reticulum membrane|cytosol|intracellular protein transport|zinc ion binding|endomembrane system|COPII vesicle coat|perinuclear region of cytoplasm|COPII-coated vesicle budding	hsa04141	Protein processing in endoplasmic reticulum
1149	0.953052	Prevotella_7	SIX4	-0.291	0.1187	GeneID:51804,Genbank:NM_017420.4,HGNC:HGNC:10890,MIM:606342	SIX homeobox 4	GO:0000978,GO:0001077,GO:0005634,GO:0005737,GO:0007519,GO:0008582,GO:0008584,GO:0009653,GO:0030238,GO:0030910,GO:0032880,GO:0034504,GO:0042472,GO:0043066,GO:0043524,GO:0043586,GO:0045214,GO:0045892,GO:0045893,GO:0046661,GO:0048538,GO:0048699,GO:0048701,GO:0050678,GO:0051451,GO:0060037,GO:0061055,GO:0061197,GO:0061551,GO:0072075,GO:0072095,GO:0072107,GO:0090190,GO:0098528,GO:1902725	RNA polymerase II proximal promoter sequence-specific DNA binding|transcriptional activator activity, RNA polymerase II proximal promoter sequence-specific DNA binding|nucleus|cytoplasm|skeletal muscle tissue development|regulation of synaptic growth at neuromuscular junction|male gonad development|anatomical structure morphogenesis|male sex determination|olfactory placode formation|regulation of…	hsa05202	Transcriptional misregulation in cancer
1157	0.953052	Prevotella_7	SLPI	0.2906	0.1193	GeneID:6590,Genbank:NM_003064.3,HGNC:HGNC:11092,MIM:107285	secretory leukocyte peptidase inhibitor	GO:0003677,GO:0003729,GO:0004866,GO:0004867,GO:0005576,GO:0005615,GO:0006955,GO:0019731,GO:0019899,GO:0032091,GO:0032496,GO:0035580,GO:0035821,GO:0043312,GO:0045071,GO:0045087,GO:0070062	DNA binding|mRNA binding|endopeptidase inhibitor activity|serine-type endopeptidase inhibitor activity|extracellular region|extracellular space|immune response|antibacterial humoral response|enzyme binding|negative regulation of protein binding|response to lipopolysaccharide|specific granule lumen|modification of morphology or physiology of other organism|neutrophil degranulation|negative regulat…
1160	0.953052	Prevotella_7	PLK4	-0.2902	0.1197	GeneID:10733,Genbank:NM_014264.4,HGNC:HGNC:11397,MIM:605031	polo like kinase 4	GO:0000086,GO:0001741,GO:0004674,GO:0005524,GO:0005730,GO:0005813,GO:0005814,GO:0005829,GO:0006468,GO:0007099,GO:0010389,GO:0032154,GO:0042802,GO:0046601,GO:0060707,GO:0097711,GO:0098535,GO:0098536	G2/M transition of mitotic cell cycle|XY body|protein serine/threonine kinase activity|ATP binding|nucleolus|centrosome|centriole|cytosol|protein phosphorylation|centriole replication|regulation of G2/M transition of mitotic cell cycle|cleavage furrow|identical protein binding|positive regulation of centriole replication|trophoblast giant cell differentiation|ciliary basal body-plasma membrane do…	hsa04068	FoxO signaling pathway
1163	0.953052	Prevotella_7	CADM1	0.29	0.1201	GeneID:23705,Genbank:NM_001098517.1,HGNC:HGNC:5951,MIM:605686	cell adhesion molecule 1	GO:0002376,GO:0004872,GO:0005102,GO:0005886,GO:0005887,GO:0005911,GO:0005913,GO:0006915,GO:0007156,GO:0007157,GO:0007275,GO:0007283,GO:0008037,GO:0016323,GO:0030154,GO:0030165,GO:0034332,GO:0042271,GO:0042803,GO:0045202,GO:0045954,GO:0050715,GO:0050839,GO:0051606,GO:0070062	immune system process|receptor activity|receptor binding|plasma membrane|integral component of plasma membrane|cell-cell junction|cell-cell adherens junction|apoptotic process|homophilic cell adhesion via plasma membrane adhesion molecules|heterophilic cell-cell adhesion via plasma membrane cell adhesion molecules|multicellular organism development|spermatogenesis|cell recognition|basolateral pla…	hsa04514	Cell adhesion molecules (CAMs)
1164	0.953052	Prevotella_7	SH2D4A	0.2897	0.1204	GeneID:63898,Genbank:XM_011544610.1,HGNC:HGNC:26102,MIM:614968	SH2 domain containing 4A	GO:0005829,GO:0010923,GO:0019902	cytosol|negative regulation of phosphatase activity|phosphatase binding
1181	0.953052	Prevotella_7	GPR84	-0.2884	0.1222	GeneID:53831,Genbank:XM_011538495.2,HGNC:HGNC:4535,MIM:606383	G protein-coupled receptor 84	GO:0004966,GO:0005886,GO:0005887,GO:0007186,GO:0007188,GO:0007200,GO:0035579,GO:0043235,GO:0043312,GO:0070821	galanin receptor activity|plasma membrane|integral component of plasma membrane|G-protein coupled receptor signaling pathway|adenylate cyclase-modulating G-protein coupled receptor signaling pathway|phospholipase C-activating G-protein coupled receptor signaling pathway|specific granule membrane|receptor complex|neutrophil degranulation|tertiary granule membrane
1182	0.953052	Prevotella_7	E2F2	-0.2884	0.1223	GeneID:1870,Genbank:XM_011540870.3,HGNC:HGNC:3114,MIM:600426	E2F transcription factor 2			hsa01522,hsa04110,hsa04218,hsa04934,hsa05161,hsa05163,hsa05166,hsa05167,hsa05169,hsa05200,hsa05206,hsa05212,hsa05214,hsa05215,hsa05218,hsa05219,hsa05220,hsa05222,hsa05223,hsa05224,hsa05225,hsa05226	Endocrine resistance|Cell cycle|Cellular senescence|Cushing syndrome|Hepatitis B|Human cytomegalovirus infection|Human T-cell leukemia virus 1 infection|Kaposi sarcoma-associated herpesvirus infection|Epstein-Barr virus infection|Pathways in cancer|MicroRNAs in cancer|Pancreatic cancer|Glioma|Prostate cancer|Melanoma|Bladder cancer|Chronic myeloid leukemia|Small cell lung cancer|Non-small cell lu…
1184	0.953052	Prevotella_7	DTNB	0.2883	0.1224	GeneID:1838,Genbank:NM_001256304.2,HGNC:HGNC:3058,MIM:602415	dystrobrevin beta	GO:0005737,GO:0008270,GO:0045202	cytoplasm|zinc ion binding|synapse
1188	0.953052	Prevotella_7	CENPU	-0.2878	0.1231	GeneID:79682,Genbank:NM_024629.3,HGNC:HGNC:21348,MIM:611511	centromere protein U	GO:0000777,GO:0005634,GO:0005654,GO:0005815,GO:0005829,GO:0006351,GO:0006355,GO:0007062,GO:0016032,GO:0034080,GO:0043009	condensed chromosome kinetochore|nucleus|nucleoplasm|microtubule organizing center|cytosol|transcription, DNA-templated|regulation of transcription, DNA-templated|sister chromatid cohesion|viral process|CENP-A containing nucleosome assembly|chordate embryonic development
1189	0.953052	Prevotella_7	SORD	0.2877	0.1231	GeneID:6652,Genbank:NM_003104.5,HGNC:HGNC:11184,MIM:182500	sorbitol dehydrogenase	GO:0003939,GO:0005615,GO:0005829,GO:0006006,GO:0006062,GO:0006970,GO:0008270,GO:0009725,GO:0016020,GO:0019640,GO:0030246,GO:0030317,GO:0031514,GO:0031667,GO:0031966,GO:0042493,GO:0042802,GO:0046370,GO:0046526,GO:0046686,GO:0046688,GO:0051160,GO:0051164,GO:0051287,GO:0070062	L-iditol 2-dehydrogenase activity|extracellular space|cytosol|glucose metabolic process|sorbitol catabolic process|response to osmotic stress|zinc ion binding|response to hormone|membrane|glucuronate catabolic process to xylulose 5-phosphate|carbohydrate binding|flagellated sperm motility|motile cilium|response to nutrient levels|mitochondrial membrane|response to drug|identical protein binding|f…	hsa00040,hsa00051	Pentose and glucuronate interconversions|Fructose and mannose metabolism
1194	0.953052	Prevotella_7	TICRR	-0.2875	0.1234	GeneID:90381,Genbank:NM_152259.3,HGNC:HGNC:28704,MIM:613298	TOPBP1 interacting checkpoint and replication regulator	GO:0000075,GO:0001731,GO:0003682,GO:0005634,GO:0005654,GO:0006260,GO:0006281,GO:0010212,GO:0030174,GO:0033314	cell cycle checkpoint|formation of translation preinitiation complex|chromatin binding|nucleus|nucleoplasm|DNA replication|DNA repair|response to ionizing radiation|regulation of DNA-dependent DNA replication initiation|mitotic DNA replication checkpoint
1205	0.953052	Prevotella_7	GCNT3	0.2866	0.1247	GeneID:9245,Genbank:NM_004751.2,HGNC:HGNC:4205,MIM:606836	glucosaminyl (N-acetyl) transferase 3, mucin type			hsa00512	Mucin type O-glycan biosynthesis
1219	0.953052	Prevotella_7	WIPF3	-0.2851	0.1267	GeneID:644150,Genbank:NM_001080529.2,HGNC:HGNC:22004,MIM:612432	WAS/WASL interacting protein family member 3	GO:0003779,GO:0005829,GO:0007275,GO:0007283,GO:0017124,GO:0030154,GO:0038096	actin binding|cytosol|multicellular organism development|spermatogenesis|SH3 domain binding|cell differentiation|Fc-gamma receptor signaling pathway involved in phagocytosis	hsa04144	Endocytosis
1222	0.953052	Prevotella_7	MARCKSL1	0.2848	0.1272	GeneID:65108,Genbank:NM_023009.6,HGNC:HGNC:7142,MIM:602940	MARCKS like 1			hsa04666,hsa05140	Fc gamma R-mediated phagocytosis|Leishmaniasis
1224	0.953052	Prevotella_7	KIF20A	-0.2846	0.1274	GeneID:10112,Genbank:NM_005733.2,HGNC:HGNC:9787,MIM:605664	kinesin family member 20A	GO:0000281,GO:0000910,GO:0000920,GO:0001578,GO:0003777,GO:0005215,GO:0005524,GO:0005654,GO:0005794,GO:0005819,GO:0005871,GO:0005874,GO:0007018,GO:0008017,GO:0015031,GO:0016192,GO:0016887,GO:0019901,GO:0030496,GO:0032154,GO:0045171	mitotic cytokinesis|cytokinesis|cell separation after cytokinesis|microtubule bundle formation|microtubule motor activity|transporter activity|ATP binding|nucleoplasm|Golgi apparatus|spindle|kinesin complex|microtubule|microtubule-based movement|microtubule binding|protein transport|vesicle-mediated transport|ATPase activity|protein kinase binding|midbody|cleavage furrow|intercellular bridge
1229	0.953052	Prevotella_7	TCN1	0.2842	0.128	GeneID:6947,Genbank:NM_001062.3,HGNC:HGNC:11652,MIM:189905	transcobalamin 1	GO:0005576,GO:0005615,GO:0006824,GO:0009235,GO:0015889,GO:0031419,GO:0035580,GO:0043312,GO:1904724	extracellular region|extracellular space|cobalt ion transport|cobalamin metabolic process|cobalamin transport|cobalamin binding|specific granule lumen|neutrophil degranulation|tertiary granule lumen
1232	0.953052	Prevotella_7	PARPBP	-0.284	0.1283	GeneID:55010,Genbank:NM_001319993.1,HGNC:HGNC:26074,MIM:613687	PARP1 binding protein	GO:0000785,GO:0003677,GO:0005654,GO:0005737,GO:0006281,GO:2000042	chromatin|DNA binding|nucleoplasm|cytoplasm|DNA repair|negative regulation of double-strand break repair via homologous recombination
1238	0.953052	Prevotella_7	MYO10	0.2838	0.1286	GeneID:4651,Genbank:NM_012334.2,HGNC:HGNC:7593,MIM:601481	myosin X	GO:0001726,GO:0003774,GO:0005516,GO:0005524,GO:0005547,GO:0005730,GO:0005829,GO:0005886,GO:0005938,GO:0008360,GO:0016459,GO:0022409,GO:0030027,GO:0030507,GO:0030705,GO:0030898,GO:0031527,GO:0032433,GO:0038096,GO:0043005,GO:0043025,GO:0051015,GO:0051489,GO:0060002	ruffle|motor activity|calmodulin binding|ATP binding|phosphatidylinositol-3,4,5-trisphosphate binding|nucleolus|cytosol|plasma membrane|cell cortex|regulation of cell shape|myosin complex|positive regulation of cell-cell adhesion|lamellipodium|spectrin binding|cytoskeleton-dependent intracellular transport|actin-dependent ATPase activity|filopodium membrane|filopodium tip|Fc-gamma receptor signal…	hsa04666	Fc gamma R-mediated phagocytosis
1240	0.953052	Prevotella_7	PMAIP1	-0.2835	0.129	GeneID:5366,Genbank:NM_021127.2,HGNC:HGNC:9108,MIM:604959	phorbol-12-myristate-13-acetate-induced protein 1	GO:0001836,GO:0001844,GO:0005634,GO:0005739,GO:0005741,GO:0005829,GO:0006915,GO:0006919,GO:0006974,GO:0010498,GO:0010907,GO:0010917,GO:0032461,GO:0042149,GO:0042981,GO:0043029,GO:0043065,GO:0043280,GO:0043331,GO:0043517,GO:0046902,GO:0051607,GO:0071456,GO:0072332,GO:0072593,GO:0090200,GO:0097193,GO:1900740,GO:1902043,GO:1902237,GO:2001244	release of cytochrome c from mitochondria|protein insertion into mitochondrial membrane involved in apoptotic signaling pathway|nucleus|mitochondrion|mitochondrial outer membrane|cytosol|apoptotic process|activation of cysteine-type endopeptidase activity involved in apoptotic process|cellular response to DNA damage stimulus|proteasomal protein catabolic process|positive regulation of glucose met…	hsa01524,hsa04115,hsa04210,hsa04215,hsa05200,hsa05203,hsa05210	Platinum drug resistance|p53 signaling pathway|Apoptosis|Apoptosis - multiple species|Pathways in cancer|Viral carcinogenesis|Colorectal cancer
1256	0.953052	Prevotella_7	TMSB10	-0.2827	0.1302	GeneID:9168,Genbank:NM_021103.3,HGNC:HGNC:11879,MIM:188399	thymosin beta 10	GO:0003785,GO:0005737,GO:0005856,GO:0007015,GO:0030036	actin monomer binding|cytoplasm|cytoskeleton|actin filament organization|actin cytoskeleton organization
1262	0.953052	Prevotella_7	ARMH4	-0.282	0.1311	GeneID:145407,Genbank:XM_017021030.2,HGNC:HGNC:19846	armadillo-like helical domain containing 4	GO:0016021	integral component of membrane
1271	0.953052	Prevotella_7	MELK	-0.2815	0.1319	GeneID:9833,Genbank:NM_014791.3,HGNC:HGNC:16870,MIM:607025	maternal embryonic leucine zipper kinase
1279	0.953052	Prevotella_7	ABHD17C	0.2809	0.1327	GeneID:58489,Genbank:NM_021214.1,HGNC:HGNC:26925	abhydrolase domain containing 17C	GO:0002084,GO:0008474,GO:0014069,GO:0018345,GO:1902817,GO:1905668	protein depalmitoylation|palmitoyl-(protein) hydrolase activity|postsynaptic density|protein palmitoylation|negative regulation of protein localization to microtubule|positive regulation of protein localization to endosome	hsa00062	Fatty acid elongation
1282	0.953052	Prevotella_7	HASPIN	-0.2807	0.1329	GeneID:83903,Genbank:NM_031965.2,HGNC:HGNC:19682,MIM:609240	histone H3 associated protein kinase	GO:0004672,GO:0005524,GO:0005634,GO:0005694,GO:0005737,GO:0005813,GO:0005819,GO:0006468,GO:0007064,GO:0035556,GO:0071459,GO:0072354,GO:2000751	protein kinase activity|ATP binding|nucleus|chromosome|cytoplasm|centrosome|spindle|protein phosphorylation|mitotic sister chromatid cohesion|intracellular signal transduction|protein localization to chromosome, centromeric region|histone kinase activity (H3-T3 specific)|histone H3-T3 phosphorylation involved in chromosome passenger complex localization to kinetochore
1286	0.953052	Prevotella_7	JPT1	-0.2805	0.1333	GeneID:51155,Genbank:NM_001002032.2,HGNC:HGNC:14569	Jupiter microtubule associated homolog 1	GO:0005634,GO:0005730,GO:0005737,GO:0031965	nucleus|nucleolus|cytoplasm|nuclear membrane
1292	0.953052	Prevotella_7	ARHGEF39	-0.2802	0.1336	GeneID:84904,Genbank:NM_032818.2,HGNC:HGNC:25909	Rho guanine nucleotide exchange factor 39	GO:0005089,GO:0005886,GO:0030335,GO:0035023	Rho guanyl-nucleotide exchange factor activity|plasma membrane|positive regulation of cell migration|regulation of Rho protein signal transduction
1293	0.953052	Prevotella_7	PLK1	-0.2802	0.1337	GeneID:5347,Genbank:NM_005030.5,HGNC:HGNC:9077,MIM:602098	polo like kinase 1			hsa04068,hsa04110,hsa04114,hsa04914	FoxO signaling pathway|Cell cycle|Oocyte meiosis|Progesterone-mediated oocyte maturation
1298	0.953052	Prevotella_7	TRPM4	0.2795	0.1347	GeneID:54795,Genbank:NM_001321282.1,HGNC:HGNC:17993,MIM:606936	transient receptor potential cation channel subfamily M member 4	GO:0002250,GO:0002407,GO:0002724,GO:0005227,GO:0005262,GO:0005272,GO:0005516,GO:0005524,GO:0005654,GO:0005783,GO:0005794,GO:0005829,GO:0005886,GO:0007204,GO:0008284,GO:0010460,GO:0016925,GO:0019722,GO:0030502,GO:0034706,GO:0035774,GO:0042310,GO:0043025,GO:0045600,GO:0045668,GO:0045907,GO:0070588,GO:0086045,GO:0086047,GO:0086048,GO:0086091,GO:0090263,GO:0098719,GO:0098911,GO:1903949,GO:1904179,GO:…	adaptive immune response|dendritic cell chemotaxis|regulation of T cell cytokine production|calcium activated cation channel activity|calcium channel activity|sodium channel activity|calmodulin binding|ATP binding|nucleoplasm|endoplasmic reticulum|Golgi apparatus|cytosol|plasma membrane|positive regulation of cytosolic calcium ion concentration|positive regulation of cell proliferation|positive r…	hsa04911	Insulin secretion
1304	0.953052	Prevotella_7	CAPS	0.279	0.1355	GeneID:828,Genbank:NM_004058.4,HGNC:HGNC:1487,MIM:114212	calcyphosine	GO:0005509,GO:0005737,GO:0031982,GO:0035556,GO:0070062	calcium ion binding|cytoplasm|vesicle|intracellular signal transduction|extracellular exosome
1305	0.953052	Prevotella_7	VAX2	0.2789	0.1355	GeneID:25806,Genbank:XM_006711982.4,HGNC:HGNC:12661,MIM:604295	ventral anterior homeobox 2	GO:0001162,GO:0001227,GO:0003700,GO:0005634,GO:0005737,GO:0006351,GO:0007398,GO:0007409,GO:0007601,GO:0009950,GO:0016055,GO:0030900,GO:0031490,GO:0048048,GO:0060041	RNA polymerase II intronic transcription regulatory region sequence-specific DNA binding|transcriptional repressor activity, RNA polymerase II transcription regulatory region sequence-specific DNA binding|DNA binding transcription factor activity|nucleus|cytoplasm|transcription, DNA-templated|ectoderm development|axonogenesis|visual perception|dorsal/ventral axis specification|Wnt signaling pathw…
1306	0.953052	Prevotella_7	GINS1	-0.2789	0.1356	GeneID:9837,Genbank:NM_021067.4,HGNC:HGNC:28980,MIM:610608	GINS complex subunit 1	GO:0000811,GO:0001833,GO:0005634,GO:0005654,GO:0005737,GO:0006271,GO:0043138,GO:1902983	GINS complex|inner cell mass cell proliferation|nucleus|nucleoplasm|cytoplasm|DNA strand elongation involved in DNA replication|3'-5' DNA helicase activity|DNA strand elongation involved in mitotic DNA replication
1307	0.953052	Prevotella_7	FAM72D	-0.2788	0.1357	GeneID:728833,Genbank:XM_011509962.3,HGNC:HGNC:33593,MIM:614712	family with sequence similarity 72 member D	GO:0005829,GO:0043231	cytosol|intracellular membrane-bounded organelle
1333	0.953052	Prevotella_7	CLDN3	-0.2772	0.1381	GeneID:1365,Genbank:NM_001306.3,HGNC:HGNC:2045,MIM:602910	claudin 3	GO:0001666,GO:0003382,GO:0004888,GO:0005198,GO:0005737,GO:0005887,GO:0005923,GO:0016021,GO:0016327,GO:0016328,GO:0016338,GO:0042802,GO:0045471,GO:0051260,GO:0051291,GO:0070062,GO:0070830	response to hypoxia|epithelial cell morphogenesis|transmembrane signaling receptor activity|structural molecule activity|cytoplasm|integral component of plasma membrane|bicellular tight junction|integral component of membrane|apicolateral plasma membrane|lateral plasma membrane|calcium-independent cell-cell adhesion via plasma membrane cell-adhesion molecules|identical protein binding|response to…	hsa04514,hsa04530,hsa04670,hsa05160	Cell adhesion molecules (CAMs)|Tight junction|Leukocyte transendothelial migration|Hepatitis C
1334	0.953052	Prevotella_7	ZBTB7C	0.2771	0.1381	GeneID:201501,Genbank:XM_017025608.1,HGNC:HGNC:31700,MIM:616591	zinc finger and BTB domain containing 7C	GO:0003676,GO:0005634,GO:0008285,GO:0045600,GO:0045944,GO:0046872,GO:1903025	nucleic acid binding|nucleus|negative regulation of cell proliferation|positive regulation of fat cell differentiation|positive regulation of transcription from RNA polymerase II promoter|metal ion binding|regulation of RNA polymerase II regulatory region sequence-specific DNA binding
1346	0.953052	Prevotella_7	CDCA5	-0.2763	0.1394	GeneID:113130,Genbank:XM_011544743.3,HGNC:HGNC:14626,MIM:609374	cell division cycle associated 5	GO:0000278,GO:0000775,GO:0000790,GO:0003682,GO:0005634,GO:0005654,GO:0005694,GO:0005737,GO:0005829,GO:0006302,GO:0007062,GO:0007064,GO:0007076,GO:0007080,GO:0008278,GO:0031536,GO:0051301,GO:0071922	mitotic cell cycle|chromosome, centromeric region|nuclear chromatin|chromatin binding|nucleus|nucleoplasm|chromosome|cytoplasm|cytosol|double-strand break repair|sister chromatid cohesion|mitotic sister chromatid cohesion|mitotic chromosome condensation|mitotic metaphase plate congression|cohesin complex|positive regulation of exit from mitosis|cell division|regulation of cohesin loading	hsa05206	MicroRNAs in cancer
1347	0.953052	Prevotella_7	OSBPL3	-0.2763	0.1394	GeneID:26031,Genbank:NM_015550.3,HGNC:HGNC:16370,MIM:606732	oxysterol binding protein like 3	GO:0005789,GO:0005829,GO:0005886,GO:0006699,GO:0015248,GO:0015485,GO:0016020,GO:0031965,GO:0032433,GO:0097038	endoplasmic reticulum membrane|cytosol|plasma membrane|bile acid biosynthetic process|sterol transporter activity|cholesterol binding|membrane|nuclear membrane|filopodium tip|perinuclear endoplasmic reticulum
1351	0.953052	Prevotella_7	CCNB2	-0.2761	0.1396	GeneID:9133,Genbank:NM_004701.3,HGNC:HGNC:1580,MIM:602755	cyclin B2			hsa04068,hsa04110,hsa04114,hsa04115,hsa04218,hsa04914,hsa05166,hsa05170	FoxO signaling pathway|Cell cycle|Oocyte meiosis|p53 signaling pathway|Cellular senescence|Progesterone-mediated oocyte maturation|Human T-cell leukemia virus 1 infection|Human immunodeficiency virus 1 infection
1352	0.953052	Prevotella_7	BUB1	-0.2761	0.1397	GeneID:699,Genbank:NM_001278616.1,HGNC:HGNC:1148,MIM:602452	BUB1 mitotic checkpoint serine/threonine kinase			hsa04110,hsa04114,hsa04914	Cell cycle|Oocyte meiosis|Progesterone-mediated oocyte maturation
1353	0.953052	Prevotella_7	SGO2	-0.276	0.1398	GeneID:151246,Genbank:XM_017003453.1,HGNC:HGNC:30812,MIM:612425	shugoshin 2	GO:0000775,GO:0000777,GO:0005654,GO:0005829,GO:0007062,GO:0016604,GO:0030892,GO:0051301,GO:0051754	chromosome, centromeric region|condensed chromosome kinetochore|nucleoplasm|cytosol|sister chromatid cohesion|nuclear body|mitotic cohesin complex|cell division|meiotic sister chromatid cohesion, centromeric
1362	0.953052	Prevotella_7	ATP2C2	0.2753	0.1409	GeneID:9914,Genbank:NM_001286527.2,HGNC:HGNC:29103,MIM:613082	ATPase secretory pathway Ca2+ transporting 2	GO:0000139,GO:0005388,GO:0005524,GO:0016021,GO:0034220,GO:0046872	Golgi membrane|calcium-transporting ATPase activity|ATP binding|integral component of membrane|ion transmembrane transport|metal ion binding
1363	0.953052	Prevotella_7	RMI2	-0.2753	0.1409	GeneID:116028,Genbank:NM_152308.2,HGNC:HGNC:28349,MIM:612426	RecQ mediated genome instability 2	GO:0000731,GO:0000732,GO:0003677,GO:0005654,GO:0005829,GO:0006260,GO:0016607,GO:0033045,GO:1901796	DNA synthesis involved in DNA repair|strand displacement|DNA binding|nucleoplasm|cytosol|DNA replication|nuclear speck|regulation of sister chromatid segregation|regulation of signal transduction by p53 class mediator	hsa03460	Fanconi anemia pathway
1380	0.953052	Prevotella_7	PAX8	0.2742	0.1426	GeneID:7849,Genbank:NM_013992.3,HGNC:HGNC:8622,MIM:167415	paired box 8			hsa04918,hsa05200,hsa05202,hsa05216	Thyroid hormone synthesis|Pathways in cancer|Transcriptional misregulation in cancer|Thyroid cancer
1382	0.953052	Prevotella_7	DLGAP5	-0.2739	0.143	GeneID:9787,Genbank:NM_014750.4,HGNC:HGNC:16864,MIM:617859	DLG associated protein 5	GO:0004721,GO:0005634,GO:0005739,GO:0005815,GO:0005829,GO:0006461,GO:0007079,GO:0007221,GO:0008283,GO:0031616,GO:0045842	phosphoprotein phosphatase activity|nucleus|mitochondrion|microtubule organizing center|cytosol|protein complex assembly|mitotic chromosome movement towards spindle pole|positive regulation of transcription of Notch receptor target|cell proliferation|spindle pole centrosome|positive regulation of mitotic metaphase/anaphase transition
1385	0.953052	Prevotella_7	FAM72B	-0.2738	0.1432	GeneID:653820,Genbank:XM_011542018.1,HGNC:HGNC:24805,MIM:614711	family with sequence similarity 72 member B	GO:0005829,GO:0043231	cytosol|intracellular membrane-bounded organelle
1386	0.953052	Prevotella_7	PPP1R36	0.2736	0.1435	GeneID:145376,Genbank:XM_005267355.4,HGNC:HGNC:20097	protein phosphatase 1 regulatory subunit 36	GO:0004864,GO:0010923,GO:0019902	protein phosphatase inhibitor activity|negative regulation of phosphatase activity|phosphatase binding
1390	0.953052	Prevotella_7	GGT6	-0.2733	0.1439	GeneID:124975,Genbank:NM_001288704.1,HGNC:HGNC:26891,MIM:612341	gamma-glutamyltransferase 6	GO:0006750,GO:0006751,GO:0016021,GO:0036374,GO:0070062,GO:0102953,GO:0103068,GO:1901750	glutathione biosynthetic process|glutathione catabolic process|integral component of membrane|glutathione hydrolase activity|extracellular exosome|hypoglycin A gamma-glutamyl transpeptidase activity|leukotriene C4 gamma-glutamyl transferase activity|leukotriene D4 biosynthetic process	hsa00430,hsa00480	Taurine and hypotaurine metabolism|Glutathione metabolism
1394	0.953052	Prevotella_7	PRRG2	0.2729	0.1445	GeneID:5639,Genbank:XM_006723286.2,HGNC:HGNC:9470,MIM:604429	proline rich and Gla domain 2	GO:0004252,GO:0005509,GO:0005576,GO:0005887	serine-type endopeptidase activity|calcium ion binding|extracellular region|integral component of plasma membrane
1396	0.953052	Prevotella_7	PTPRO	-0.2729	0.1446	GeneID:5800,Genbank:NM_030667.2,HGNC:HGNC:9678,MIM:600579	protein tyrosine phosphatase, receptor type O	GO:0000902,GO:0002548,GO:0003093,GO:0003105,GO:0004725,GO:0005001,GO:0005886,GO:0005887,GO:0006470,GO:0007411,GO:0010812,GO:0010977,GO:0016021,GO:0016324,GO:0016328,GO:0016791,GO:0017147,GO:0030027,GO:0030032,GO:0030424,GO:0030426,GO:0032835,GO:0035335,GO:0036060,GO:0042803,GO:0043005,GO:0043197,GO:0070062,GO:0072112,GO:0090090,GO:0090260	cell morphogenesis|monocyte chemotaxis|regulation of glomerular filtration|negative regulation of glomerular filtration|protein tyrosine phosphatase activity|transmembrane receptor protein tyrosine phosphatase activity|plasma membrane|integral component of plasma membrane|protein dephosphorylation|axon guidance|negative regulation of cell-substrate adhesion|negative regulation of neuron projectio…
1399	0.953052	Prevotella_7	HYI	0.2727	0.1448	GeneID:81888,Genbank:XM_006710937.3,HGNC:HGNC:26948	hydroxypyruvate isomerase (putative)	GO:0008903	hydroxypyruvate isomerase activity	hsa00630	Glyoxylate and dicarboxylate metabolism
1400	0.953052	Prevotella_7	KIF18B	-0.2727	0.1449	GeneID:146909,Genbank:XM_011524386.2,HGNC:HGNC:27102,MIM:614570	kinesin family member 18B	GO:0000070,GO:0000235,GO:0000278,GO:0003774,GO:0003777,GO:0005524,GO:0005634,GO:0005737,GO:0005829,GO:0005871,GO:0007018,GO:0007019,GO:0008017,GO:0016604,GO:0016887,GO:0019894,GO:0035371,GO:0051301,GO:0051302,GO:1990752	mitotic sister chromatid segregation|astral microtubule|mitotic cell cycle|motor activity|microtubule motor activity|ATP binding|nucleus|cytoplasm|cytosol|kinesin complex|microtubule-based movement|microtubule depolymerization|microtubule binding|nuclear body|ATPase activity|kinesin binding|microtubule plus-end|cell division|regulation of cell division|microtubule end
1405	0.953052	Prevotella_7	PDLIM4	0.2724	0.1454	GeneID:8572,Genbank:NM_003687.3,HGNC:HGNC:16501,MIM:603422	PDZ and LIM domain 4	GO:0001725,GO:0005634,GO:0005737,GO:0005856,GO:0019903,GO:0030027,GO:0030054,GO:0031532,GO:0031901,GO:0031905,GO:0031941,GO:0034777,GO:0042803,GO:0043197,GO:0045211,GO:0046872,GO:0048471,GO:0051393,GO:0055038,GO:0098976	stress fiber|nucleus|cytoplasm|cytoskeleton|protein phosphatase binding|lamellipodium|cell junction|actin cytoskeleton reorganization|early endosome membrane|early endosome lumen|filamentous actin|recycling endosome lumen|protein homodimerization activity|dendritic spine|postsynaptic membrane|metal ion binding|perinuclear region of cytoplasm|alpha-actinin binding|recycling endosome membrane|excit…
1408	0.953052	Prevotella_7	NR3C2	0.2723	0.1455	GeneID:4306,Genbank:NM_001354819.1,HGNC:HGNC:7979,MIM:600983	nuclear receptor subfamily 3 group C member 2			hsa04960	Aldosterone-regulated sodium reabsorption
1409	0.953052	Prevotella_7	ERCC6L	-0.2722	0.1456	GeneID:54821,Genbank:NM_017669.3,HGNC:HGNC:20794,MIM:300687	ERCC excision repair 6 like, spindle assembly checkpoint helicase	GO:0000777,GO:0003677,GO:0004386,GO:0005524,GO:0005829,GO:0007062,GO:0015616,GO:0016020,GO:0051301	condensed chromosome kinetochore|DNA binding|helicase activity|ATP binding|cytosol|sister chromatid cohesion|DNA translocase activity|membrane|cell division
1413	0.953052	Prevotella_7	MMP9	-0.2721	0.1458	GeneID:4318,Genbank:NM_004994.2,HGNC:HGNC:7176,MIM:120361	matrix metallopeptidase 9			hsa01522,hsa04657,hsa04668,hsa04670,hsa04915,hsa04926,hsa05161,hsa05200,hsa05202,hsa05205,hsa05206,hsa05215,hsa05219,hsa05418	Endocrine resistance|IL-17 signaling pathway|TNF signaling pathway|Leukocyte transendothelial migration|Estrogen signaling pathway|Relaxin signaling pathway|Hepatitis B|Pathways in cancer|Transcriptional misregulation in cancer|Proteoglycans in cancer|MicroRNAs in cancer|Prostate cancer|Bladder cancer|Fluid shear stress and atherosclerosis
1421	0.953052	Prevotella_7	SKA3	-0.2715	0.1466	GeneID:221150,Genbank:NM_001166017.1,HGNC:HGNC:20262	spindle and kinetochore associated complex subunit 3	GO:0000278,GO:0000776,GO:0000940,GO:0005737,GO:0005876,GO:0007059,GO:0031110,GO:0051301	mitotic cell cycle|kinetochore|condensed chromosome outer kinetochore|cytoplasm|spindle microtubule|chromosome segregation|regulation of microtubule polymerization or depolymerization|cell division
1433	0.953052	Prevotella_7	SPC25	-0.2709	0.1476	GeneID:57405,Genbank:XM_011511516.2,HGNC:HGNC:24031,MIM:609395	SPC25, NDC80 kinetochore complex component	GO:0000777,GO:0005634,GO:0005829,GO:0007052,GO:0007059,GO:0007062,GO:0031262,GO:0051301	condensed chromosome kinetochore|nucleus|cytosol|mitotic spindle organization|chromosome segregation|sister chromatid cohesion|Ndc80 complex|cell division
1438	0.953052	Prevotella_7	SERINC2	0.2705	0.1482	GeneID:347735,Genbank:NM_001199038.1,HGNC:HGNC:23231,MIM:614549	serine incorporator 2	GO:0006658,GO:0006665,GO:0015194,GO:0016021,GO:0070062,GO:1904219,GO:1904222	phosphatidylserine metabolic process|sphingolipid metabolic process|L-serine transmembrane transporter activity|integral component of membrane|extracellular exosome|positive regulation of CDP-diacylglycerol-serine O-phosphatidyltransferase activity|positive regulation of serine C-palmitoyltransferase activity
1449	0.953052	Prevotella_7	KCND3	0.2696	0.1497	GeneID:3752,Genbank:XM_006710630.3,HGNC:HGNC:6239,MIM:605411	potassium voltage-gated channel subfamily D member 3
1453	0.953052	Prevotella_7	CFI	-0.2694	0.15	GeneID:3426,Genbank:XM_017008165.2,HGNC:HGNC:5394,MIM:217030	complement factor I			hsa04610,hsa05150	Complement and coagulation cascades|Staphylococcus aureus infection
1454	0.953052	Prevotella_7	NCAPH	-0.2693	0.1501	GeneID:23397,Genbank:NM_015341.4,HGNC:HGNC:1112,MIM:602332	non-SMC condensin I complex subunit H	GO:0000796,GO:0000799,GO:0003682,GO:0005634,GO:0005829,GO:0007076,GO:0010032,GO:0016020,GO:0044547,GO:0045132,GO:0051301,GO:0072587	condensin complex|nuclear condensin complex|chromatin binding|nucleus|cytosol|mitotic chromosome condensation|meiotic chromosome condensation|membrane|DNA topoisomerase binding|meiotic chromosome segregation|cell division|DNA topoisomerase (ATP-hydrolyzing) activator activity
1456	0.953052	Prevotella_7	REC8	-0.2692	0.1503	GeneID:9985,Genbank:XM_017021841.2,HGNC:HGNC:16879,MIM:608193	REC8 meiotic recombination protein	GO:0000724,GO:0000778,GO:0000798,GO:0000800,GO:0001556,GO:0001673,GO:0003682,GO:0005634,GO:0006302,GO:0007062,GO:0007130,GO:0007131,GO:0007141,GO:0007283,GO:0007286,GO:0009566,GO:0030893,GO:0034991,GO:0051321,GO:0072520	double-strand break repair via homologous recombination|condensed nuclear chromosome kinetochore|nuclear cohesin complex|lateral element|oocyte maturation|male germ cell nucleus|chromatin binding|nucleus|double-strand break repair|sister chromatid cohesion|synaptonemal complex assembly|reciprocal meiotic recombination|male meiosis I|spermatogenesis|spermatid development|fertilization|meiotic cohe…	hsa04114	Oocyte meiosis
1459	0.953052	Prevotella_7	ALPL	-0.2691	0.1504	GeneID:249,Genbank:XM_005245818.1,HGNC:HGNC:438,MIM:171760	alkaline phosphatase, liver/bone/kidney			hsa00730,hsa00790	Thiamine metabolism|Folate biosynthesis
1461	0.953052	Prevotella_7	CDC45	-0.2691	0.1505	GeneID:8318,Genbank:XM_011530417.3,HGNC:HGNC:1739,MIM:603465	cell division cycle 45			hsa04110	Cell cycle
1465	0.953052	Prevotella_7	PBK	-0.2686	0.1512	GeneID:55872,Genbank:NM_001278945.1,HGNC:HGNC:18282,MIM:611210	PDZ binding kinase	GO:0000278,GO:0004674,GO:0005524,GO:0005634,GO:0032435,GO:0032873,GO:0034644,GO:0050728	mitotic cell cycle|protein serine/threonine kinase activity|ATP binding|nucleus|negative regulation of proteasomal ubiquitin-dependent protein catabolic process|negative regulation of stress-activated MAPK cascade|cellular response to UV|negative regulation of inflammatory response
1473	0.953052	Prevotella_7	PIMREG	-0.2682	0.1519	GeneID:54478,Genbank:NM_019013.2,HGNC:HGNC:25483,MIM:617611	PICALM interacting mitotic regulator	GO:0005634,GO:0005730,GO:0007049,GO:0051301	nucleus|nucleolus|cell cycle|cell division
1476	0.953052	Prevotella_7	GNA14	0.2681	0.1521	GeneID:9630,Genbank:NM_004297.3,HGNC:HGNC:4382,MIM:604397	G protein subunit alpha 14	GO:0001664,GO:0003924,GO:0004871,GO:0005525,GO:0005834,GO:0005886,GO:0007165,GO:0007186,GO:0007188,GO:0030168,GO:0031683,GO:0046872,GO:0060158,GO:0070062	G-protein coupled receptor binding|GTPase activity|signal transducer activity|GTP binding|heterotrimeric G-protein complex|plasma membrane|signal transduction|G-protein coupled receptor signaling pathway|adenylate cyclase-modulating G-protein coupled receptor signaling pathway|platelet activation|G-protein beta/gamma-subunit complex binding|metal ion binding|phospholipase C-activating dopamine re…	hsa04020,hsa05142,hsa05146	Calcium signaling pathway|Chagas disease (American trypanosomiasis)|Amoebiasis
1477	0.953052	Prevotella_7	LMNB1	-0.268	0.1521	GeneID:4001,Genbank:NM_005573.3,HGNC:HGNC:6637,MIM:150340	lamin B1	GO:0005198,GO:0005634,GO:0005635,GO:0005637,GO:0005638,GO:0005654,GO:0016020,GO:0016363,GO:0031965,GO:0035722,GO:0043274	structural molecule activity|nucleus|nuclear envelope|nuclear inner membrane|lamin filament|nucleoplasm|membrane|nuclear matrix|nuclear membrane|interleukin-12-mediated signaling pathway|phospholipase binding	hsa04210	Apoptosis
1481	0.953052	Prevotella_7	SERINC5	0.2677	0.1527	GeneID:256987,Genbank:NM_001174071.2,HGNC:HGNC:18825,MIM:614551	serine incorporator 5	GO:0005794,GO:0005886,GO:0006564,GO:0006658,GO:0006665,GO:0008654,GO:0009597,GO:0015194,GO:0016021,GO:0016032,GO:0042552,GO:0043209,GO:0045087,GO:0048471,GO:0051607,GO:0070062,GO:1904219,GO:1904222	Golgi apparatus|plasma membrane|L-serine biosynthetic process|phosphatidylserine metabolic process|sphingolipid metabolic process|phospholipid biosynthetic process|detection of virus|L-serine transmembrane transporter activity|integral component of membrane|viral process|myelination|myelin sheath|innate immune response|perinuclear region of cytoplasm|defense response to virus|extracellular exosom…
1488	0.953052	Prevotella_7	KLHDC7A	0.2672	0.1535	GeneID:127707,Genbank:NM_152375.2,HGNC:HGNC:26791	kelch domain containing 7A	GO:0016021,GO:0016567,GO:0031463	integral component of membrane|protein ubiquitination|Cul3-RING ubiquitin ligase complex
1498	0.953052	Prevotella_7	FANCB	-0.2665	0.1546	GeneID:2187,Genbank:XM_011545470.2,HGNC:HGNC:3583,MIM:300515	Fanconi anemia complementation group B			hsa03460	Fanconi anemia pathway
1500	0.953052	Prevotella_7	SMPDL3B	0.2664	0.1548	GeneID:27293,Genbank:NM_001304579.1,HGNC:HGNC:21416,MIM:617737	sphingomyelin phosphodiesterase acid like 3B	GO:0004767,GO:0005615,GO:0005886,GO:0006685,GO:0006954,GO:0008081,GO:0016798,GO:0031225,GO:0034122,GO:0045087,GO:0046466,GO:0046872,GO:0050728,GO:0070062	sphingomyelin phosphodiesterase activity|extracellular space|plasma membrane|sphingomyelin catabolic process|inflammatory response|phosphoric diester hydrolase activity|hydrolase activity, acting on glycosyl bonds|anchored component of membrane|negative regulation of toll-like receptor signaling pathway|innate immune response|membrane lipid catabolic process|metal ion binding|negative regulation …
1504	0.953052	Prevotella_7	CP	0.2662	0.1551	GeneID:1356,Genbank:XM_006713499.3,HGNC:HGNC:2295,MIM:117700	ceruloplasmin			hsa00860,hsa04216	Porphyrin and chlorophyll metabolism|Ferroptosis
1505	0.953052	Prevotella_7	MCUB	-0.2662	0.1551	GeneID:55013,Genbank:NM_017918.4,HGNC:HGNC:26076	mitochondrial calcium uniporter dominant negative beta subunit	GO:0005739,GO:0005743,GO:0006851,GO:0019855,GO:0031224,GO:0031305,GO:0034704,GO:0036444,GO:0051560,GO:1990246	mitochondrion|mitochondrial inner membrane|mitochondrial calcium ion transmembrane transport|calcium channel inhibitor activity|intrinsic component of membrane|integral component of mitochondrial inner membrane|calcium channel complex|mitochondrial calcium uptake|mitochondrial calcium ion homeostasis|uniplex complex
1507	0.953052	Prevotella_7	BRIP1	-0.266	0.1553	GeneID:83990,Genbank:NM_032043.2,HGNC:HGNC:20473,MIM:605882	BRCA1 interacting protein C-terminal helicase 1			hsa03440,hsa03460	Homologous recombination|Fanconi anemia pathway
1509	0.953052	Prevotella_7	LSP1	-0.266	0.1554	GeneID:4046,Genbank:NM_002339.2,HGNC:HGNC:6707,MIM:153432	lymphocyte-specific protein 1	GO:0003779,GO:0004871,GO:0005886,GO:0006928,GO:0006968,GO:0015629,GO:0016020,GO:0070062	actin binding|signal transducer activity|plasma membrane|movement of cell or subcellular component|cellular defense response|actin cytoskeleton|membrane|extracellular exosome	hsa04625,hsa05152	C-type lectin receptor signaling pathway|Tuberculosis
1516	0.953052	Prevotella_7	HJURP	-0.2654	0.1564	GeneID:55355,Genbank:NM_001282963.1,HGNC:HGNC:25444,MIM:612667	Holliday junction recognition protein	GO:0000775,GO:0000777,GO:0003677,GO:0005634,GO:0005654,GO:0005730,GO:0005739,GO:0005829,GO:0007049,GO:0007059,GO:0034080,GO:0042393,GO:0042802,GO:0043254,GO:0051101	chromosome, centromeric region|condensed chromosome kinetochore|DNA binding|nucleus|nucleoplasm|nucleolus|mitochondrion|cytosol|cell cycle|chromosome segregation|CENP-A containing nucleosome assembly|histone binding|identical protein binding|regulation of protein complex assembly|regulation of DNA binding
1518	0.953052	Prevotella_7	CDC25C	-0.2652	0.1567	GeneID:995,Genbank:NM_001287583.1,HGNC:HGNC:1727,MIM:157680	cell division cycle 25C			hsa04110,hsa04114,hsa04914,hsa05170,hsa05206	Cell cycle|Oocyte meiosis|Progesterone-mediated oocyte maturation|Human immunodeficiency virus 1 infection|MicroRNAs in cancer
1527	0.953052	Prevotella_7	LRRC56	0.2644	0.158	GeneID:115399,Genbank:XM_017017167.1,HGNC:HGNC:25430	leucine rich repeat containing 56
1531	0.953052	Prevotella_7	A1BG	-0.2642	0.1583	GeneID:1,Genbank:NM_130786.3,HGNC:HGNC:5,MIM:138670	alpha-1-B glycoprotein
1541	0.953052	Prevotella_7	LOC107985433	-0.2638	0.159	GeneID:107985433,Genbank:XM_017028192.1	putative uncharacterized protein LOC401522
1548	0.953052	Prevotella_7	CKAP2L	-0.2633	0.1598	GeneID:150468,Genbank:NM_001304361.1,HGNC:HGNC:26877,MIM:616174	cytoskeleton associated protein 2 like	GO:0000922,GO:0005813,GO:0005829,GO:0072686	spindle pole|centrosome|cytosol|mitotic spindle
1549	0.953052	Prevotella_7	TSPAN13	0.2631	0.1601	GeneID:27075,Genbank:NM_014399.3,HGNC:HGNC:21643,MIM:613139	tetraspanin 13	GO:0005246,GO:0005887,GO:0007166,GO:0016020,GO:1903169	calcium channel regulator activity|integral component of plasma membrane|cell surface receptor signaling pathway|membrane|regulation of calcium ion transmembrane transport
1554	0.953052	Prevotella_7	ADAMDEC1	-0.2626	0.1609	GeneID:27299,Genbank:NM_001145271.1,HGNC:HGNC:16299,MIM:606393	ADAM like decysin 1	GO:0004222,GO:0005576,GO:0006955,GO:0007162,GO:0008270	metalloendopeptidase activity|extracellular region|immune response|negative regulation of cell adhesion|zinc ion binding
1557	0.953052	Prevotella_7	ARHGAP11B	-0.2623	0.1614	GeneID:89839,Genbank:NM_001039841.2,HGNC:HGNC:15782,MIM:616310	Rho GTPase activating protein 11B	GO:0005096,GO:0005829,GO:0007165,GO:0021987,GO:0051056	GTPase activator activity|cytosol|signal transduction|cerebral cortex development|regulation of small GTPase mediated signal transduction
1559	0.953052	Prevotella_7	MYBL2	-0.2621	0.1617	GeneID:4605,Genbank:NM_002466.3,HGNC:HGNC:7548,MIM:601415	MYB proto-oncogene like 2			hsa04218,hsa05166	Cellular senescence|Human T-cell leukemia virus 1 infection
1560	0.953052	Prevotella_7	XRCC2	-0.2621	0.1618	GeneID:7516,Genbank:NM_005431.1,HGNC:HGNC:12829,MIM:600375	X-ray repair cross complementing 2			hsa03440	Homologous recombination
1565	0.953052	Prevotella_7	TROAP	-0.2617	0.1625	GeneID:10024,Genbank:NM_005480.3,HGNC:HGNC:12327,MIM:603872	trophinin associated protein	GO:0005737,GO:0007155	cytoplasm|cell adhesion
1571	0.953052	Prevotella_7	TMEM213	0.2612	0.1633	GeneID:155006,Genbank:XM_005250167.3,HGNC:HGNC:27220	transmembrane protein 213	GO:0016021	integral component of membrane
1574	0.953052	Prevotella_7	GLB1	0.261	0.1636	GeneID:2720,Genbank:NM_001135602.2,HGNC:HGNC:4298,MIM:611458	galactosidase beta 1			hsa00052,hsa00511,hsa00531,hsa00600,hsa00604,hsa04142	Galactose metabolism|Other glycan degradation|Glycosaminoglycan degradation|Sphingolipid metabolism|Glycosphingolipid biosynthesis - ganglio series|Lysosome
1577	0.953052	Prevotella_7	TIMELESS	-0.2609	0.1638	GeneID:8914,Genbank:NM_001330295.1,HGNC:HGNC:11813,MIM:603887	timeless circadian regulator
1580	0.953052	Prevotella_7	KPNA2	-0.2608	0.164	GeneID:3838,Genbank:NM_002266.3,HGNC:HGNC:6395,MIM:600685	karyopherin subunit alpha 2	GO:0000018,GO:0003723,GO:0005643,GO:0005654,GO:0005737,GO:0005829,GO:0006259,GO:0006607,GO:0008139,GO:0008565,GO:0016020,GO:0019054,GO:0042826,GO:0043657,GO:0075733	regulation of DNA recombination|RNA binding|nuclear pore|nucleoplasm|cytoplasm|cytosol|DNA metabolic process|NLS-bearing protein import into nucleus|nuclear localization sequence binding|protein transporter activity|membrane|modulation by virus of host process|histone deacetylase binding|host cell|intracellular transport of virus	hsa05164	Influenza A
1585	0.953052	Prevotella_7	ZNF501	-0.2603	0.1647	GeneID:115560,Genbank:NM_001258280.1,HGNC:HGNC:23717	zinc finger protein 501	GO:0003677,GO:0003700,GO:0005634,GO:0006351,GO:0006355,GO:0046872	DNA binding|DNA binding transcription factor activity|nucleus|transcription, DNA-templated|regulation of transcription, DNA-templated|metal ion binding
1592	0.953052	Prevotella_7	MOCOS	-0.2601	0.1651	GeneID:55034,Genbank:NM_017947.3,HGNC:HGNC:18234,MIM:613274	molybdenum cofactor sulfurase	GO:0005829,GO:0006777,GO:0008265,GO:0030151,GO:0030170,GO:0032324,GO:0043545,GO:0102867	cytosol|Mo-molybdopterin cofactor biosynthetic process|Mo-molybdopterin cofactor sulfurase activity|molybdenum ion binding|pyridoxal phosphate binding|molybdopterin cofactor biosynthetic process|molybdopterin cofactor metabolic process|molybdenum cofactor sulfurtransferase activity	hsa00790	Folate biosynthesis
1594	0.953052	Prevotella_7	PIPOX	-0.26	0.1652	GeneID:51268,Genbank:NM_016518.2,HGNC:HGNC:17804,MIM:616713	pipecolic acid and sarcosine oxidase	GO:0005102,GO:0005777,GO:0005782,GO:0006554,GO:0008115,GO:0033514,GO:0046653,GO:0050031,GO:0055114	receptor binding|peroxisome|peroxisomal matrix|lysine catabolic process|sarcosine oxidase activity|L-lysine catabolic process to acetyl-CoA via L-pipecolate|tetrahydrofolate metabolic process|L-pipecolate oxidase activity|oxidation-reduction process	hsa00260,hsa00310,hsa04146	Glycine, serine and threonine metabolism|Lysine degradation|Peroxisome
1598	0.953052	Prevotella_7	PDCD1LG2	-0.2597	0.1658	GeneID:80380,Genbank:XM_005251600.3,HGNC:HGNC:18731,MIM:605723	programmed cell death 1 ligand 2	GO:0005886,GO:0006955,GO:0012505,GO:0016021,GO:0031295,GO:0032689,GO:0032693,GO:0042102,GO:0046007,GO:0070062	plasma membrane|immune response|endomembrane system|integral component of membrane|T cell costimulation|negative regulation of interferon-gamma production|negative regulation of interleukin-10 production|positive regulation of T cell proliferation|negative regulation of activated T cell proliferation|extracellular exosome	hsa04514	Cell adhesion molecules (CAMs)
1610	0.953052	Prevotella_7	CHEK1	-0.2586	0.1676	GeneID:1111,Genbank:XM_011542560.2,HGNC:HGNC:1925,MIM:603078	checkpoint kinase 1			hsa04110,hsa04115,hsa04218,hsa05166,hsa05170,hsa05203	Cell cycle|p53 signaling pathway|Cellular senescence|Human T-cell leukemia virus 1 infection|Human immunodeficiency virus 1 infection|Viral carcinogenesis
1615	0.953052	Prevotella_7	SH2D3A	0.2582	0.1682	GeneID:10045,Genbank:XM_011527609.2,HGNC:HGNC:16885,MIM:604721	SH2 domain containing 3A	GO:0005070,GO:0005085,GO:0005622,GO:0007254,GO:0007264	SH3/SH2 adaptor activity|guanyl-nucleotide exchange factor activity|intracellular|JNK cascade|small GTPase mediated signal transduction
1619	0.953052	Prevotella_7	MCM10	-0.2582	0.1684	GeneID:55388,Genbank:NM_182751.2,HGNC:HGNC:18043,MIM:609357	minichromosome maintenance 10 replication initiation factor	GO:0000082,GO:0003688,GO:0003697,GO:0005634,GO:0005654,GO:0005730,GO:0006260,GO:0006270,GO:0006974,GO:0008283,GO:0019899,GO:0031298,GO:0042802,GO:0046872	G1/S transition of mitotic cell cycle|DNA replication origin binding|single-stranded DNA binding|nucleus|nucleoplasm|nucleolus|DNA replication|DNA replication initiation|cellular response to DNA damage stimulus|cell proliferation|enzyme binding|replication fork protection complex|identical protein binding|metal ion binding
1620	0.953052	Prevotella_7	SKA1	-0.2581	0.1685	GeneID:220134,Genbank:NM_001039535.2,HGNC:HGNC:28109,MIM:616673	spindle and kinetochore associated complex subunit 1	GO:0000278,GO:0000940,GO:0005829,GO:0005876,GO:0007059,GO:0007062,GO:0008017,GO:0015630,GO:0031110,GO:0051301	mitotic cell cycle|condensed chromosome outer kinetochore|cytosol|spindle microtubule|chromosome segregation|sister chromatid cohesion|microtubule binding|microtubule cytoskeleton|regulation of microtubule polymerization or depolymerization|cell division
1650	0.953052	Prevotella_7	CFB	-0.2565	0.1712	GeneID:629,Genbank:NM_001710.5,HGNC:HGNC:1037,MIM:138470	complement factor B			hsa04610,hsa05150	Complement and coagulation cascades|Staphylococcus aureus infection
1652	0.953052	Prevotella_7	ESCO2	-0.2565	0.1713	GeneID:157570,Genbank:XM_011544421.2,HGNC:HGNC:27230,MIM:609353	establishment of sister chromatid cohesion N-acetyltransferase 2	GO:0000785,GO:0001741,GO:0002244,GO:0004468,GO:0005634,GO:0005654,GO:0005794,GO:0006275,GO:0006302,GO:0007049,GO:0007059,GO:0008080,GO:0010369,GO:0030054,GO:0031618,GO:0034421,GO:0035861,GO:0046872,GO:0071168	chromatin|XY body|hematopoietic progenitor cell differentiation|lysine N-acetyltransferase activity, acting on acetyl phosphate as donor|nucleus|nucleoplasm|Golgi apparatus|regulation of DNA replication|double-strand break repair|cell cycle|chromosome segregation|N-acetyltransferase activity|chromocenter|cell junction|nuclear pericentric heterochromatin|post-translational protein acetylation|site…
1665	0.953052	Prevotella_7	MNX1	0.2558	0.1725	GeneID:3110,Genbank:NM_005515.3,HGNC:HGNC:4979,MIM:142994	motor neuron and pancreas homeobox 1			hsa04950	Maturity onset diabetes of the young
1674	0.953052	Prevotella_7	ARSF	0.2553	0.1732	GeneID:416,Genbank:NM_001201538.1,HGNC:HGNC:721,MIM:300003	arylsulfatase F	GO:0004065,GO:0005788,GO:0006687,GO:0043687,GO:0046872,GO:0070062	arylsulfatase activity|endoplasmic reticulum lumen|glycosphingolipid metabolic process|post-translational protein modification|metal ion binding|extracellular exosome
1677	0.953052	Prevotella_7	UGDH	0.2552	0.1734	GeneID:7358,Genbank:NM_001184700.1,HGNC:HGNC:12525,MIM:603370	UDP-glucose 6-dehydrogenase	GO:0001702,GO:0003979,GO:0005634,GO:0005654,GO:0005829,GO:0006011,GO:0006024,GO:0006065,GO:0009055,GO:0051287,GO:0070062	gastrulation with mouth forming second|UDP-glucose 6-dehydrogenase activity|nucleus|nucleoplasm|cytosol|UDP-glucose metabolic process|glycosaminoglycan biosynthetic process|UDP-glucuronate biosynthetic process|electron transfer activity|NAD binding|extracellular exosome	hsa00040,hsa00053,hsa00520	Pentose and glucuronate interconversions|Ascorbate and aldarate metabolism|Amino sugar and nucleotide sugar metabolism
1678	0.953052	Prevotella_7	FANCD2	-0.2552	0.1735	GeneID:2177,Genbank:NM_001018115.2,HGNC:HGNC:3585,MIM:613984	Fanconi anemia complementation group D2			hsa03460	Fanconi anemia pathway
1681	0.953052	Prevotella_7	BUB1B	-0.2552	0.1736	GeneID:701,Genbank:NM_001211.5,HGNC:HGNC:1149,MIM:602860	BUB1 mitotic checkpoint serine/threonine kinase B			hsa04110,hsa05166	Cell cycle|Human T-cell leukemia virus 1 infection
1683	0.953052	Prevotella_7	E2F8	-0.255	0.1739	GeneID:79733,Genbank:NM_001256372.1,HGNC:HGNC:24727,MIM:612047	E2F transcription factor 8	GO:0000122,GO:0000978,GO:0001047,GO:0001078,GO:0001890,GO:0002040,GO:0003700,GO:0003714,GO:0005634,GO:0005654,GO:0005667,GO:0005730,GO:0005829,GO:0006351,GO:0006977,GO:0008283,GO:0032466,GO:0032877,GO:0033301,GO:0042803,GO:0045944,GO:0060707,GO:0060718,GO:0070365	negative regulation of transcription from RNA polymerase II promoter|RNA polymerase II proximal promoter sequence-specific DNA binding|core promoter binding|transcriptional repressor activity, RNA polymerase II proximal promoter sequence-specific DNA binding|placenta development|sprouting angiogenesis|DNA binding transcription factor activity|transcription corepressor activity|nucleus|nucleoplasm…
1687	0.953052	Prevotella_7	TTK	-0.2547	0.1745	GeneID:7272,Genbank:XM_011536099.3,HGNC:HGNC:12401,MIM:604092	TTK protein kinase	GO:0000776,GO:0004674,GO:0004712,GO:0004713,GO:0005524,GO:0005737,GO:0005819,GO:0007051,GO:0007052,GO:0007094,GO:0008284,GO:0010862,GO:0016020,GO:0016321,GO:0018105,GO:0018107,GO:0033316,GO:0034501,GO:0042803,GO:0046777,GO:0051304,GO:1903096	kinetochore|protein serine/threonine kinase activity|protein serine/threonine/tyrosine kinase activity|protein tyrosine kinase activity|ATP binding|cytoplasm|spindle|spindle organization|mitotic spindle organization|mitotic spindle assembly checkpoint|positive regulation of cell proliferation|positive regulation of pathway-restricted SMAD protein phosphorylation|membrane|female meiosis chromosome…	hsa04110	Cell cycle
1709	0.953052	Prevotella_7	BRCA2	-0.2536	0.1764	GeneID:675,Genbank:NM_000059.3,HGNC:HGNC:1101,MIM:600185	BRCA2, DNA repair associated			hsa03440,hsa03460,hsa05200,hsa05212,hsa05224	Homologous recombination|Fanconi anemia pathway|Pathways in cancer|Pancreatic cancer|Breast cancer
1719	0.953052	Prevotella_7	ESM1	0.2527	0.1779	GeneID:11082,Genbank:NM_001135604.1,HGNC:HGNC:3466,MIM:601521	endothelial cell specific molecule 1	GO:0001525,GO:0001558,GO:0002040,GO:0005171,GO:0005178,GO:0005520,GO:0005576,GO:0008284,GO:1902204	angiogenesis|regulation of cell growth|sprouting angiogenesis|hepatocyte growth factor receptor binding|integrin binding|insulin-like growth factor binding|extracellular region|positive regulation of cell proliferation|positive regulation of hepatocyte growth factor receptor signaling pathway
1726	0.953052	Prevotella_7	HMMR	-0.2521	0.179	GeneID:3161,Genbank:NM_001142556.1,HGNC:HGNC:5012,MIM:600936	hyaluronan mediated motility receptor	GO:0005540,GO:0005813,GO:0005829,GO:0005886,GO:0009986,GO:0010389,GO:0015630,GO:0016020,GO:0030214	hyaluronic acid binding|centrosome|cytosol|plasma membrane|cell surface|regulation of G2/M transition of mitotic cell cycle|microtubule cytoskeleton|membrane|hyaluronan catabolic process	hsa04512	ECM-receptor interaction
1748	0.953052	Prevotella_7	FAM49A	0.2511	0.1807	GeneID:81553,Genbank:NM_030797.3,HGNC:HGNC:25373	family with sequence similarity 49 member A	GO:0005622	intracellular
1755	0.953052	Prevotella_7	E2F7	-0.251	0.1809	GeneID:144455,Genbank:NM_203394.2,HGNC:HGNC:23820,MIM:612046	E2F transcription factor 7	GO:0000122,GO:0000977,GO:0001047,GO:0001227,GO:0001890,GO:0002040,GO:0003700,GO:0003714,GO:0005654,GO:0005667,GO:0006351,GO:0006977,GO:0008285,GO:0016607,GO:0030330,GO:0032466,GO:0032877,GO:0042802,GO:0045944,GO:0060707,GO:0060718,GO:0070365,GO:0071930,GO:2000134	negative regulation of transcription from RNA polymerase II promoter|RNA polymerase II regulatory region sequence-specific DNA binding|core promoter binding|transcriptional repressor activity, RNA polymerase II transcription regulatory region sequence-specific DNA binding|placenta development|sprouting angiogenesis|DNA binding transcription factor activity|transcription corepressor activity|nucle…
1760	0.953052	Prevotella_7	KIFC1	-0.2507	0.1815	GeneID:3833,Genbank:XM_017010837.1,HGNC:HGNC:6389,MIM:603763	kinesin family member C1	GO:0000070,GO:0003777,GO:0005524,GO:0005634,GO:0005769,GO:0005815,GO:0005819,GO:0005871,GO:0005874,GO:0007018,GO:0007080,GO:0007283,GO:0008017,GO:0016020,GO:0016887,GO:0051301,GO:0090307	mitotic sister chromatid segregation|microtubule motor activity|ATP binding|nucleus|early endosome|microtubule organizing center|spindle|kinesin complex|microtubule|microtubule-based movement|mitotic metaphase plate congression|spermatogenesis|microtubule binding|membrane|ATPase activity|cell division|mitotic spindle assembly
1761	0.953052	Prevotella_7	CENPA	-0.2505	0.1818	GeneID:1058,Genbank:NM_001809.3,HGNC:HGNC:1851,MIM:117139	centromere protein A	GO:0000132,GO:0000281,GO:0000775,GO:0000778,GO:0000780,GO:0000788,GO:0000939,GO:0003682,GO:0005634,GO:0005654,GO:0005829,GO:0006334,GO:0007062,GO:0016032,GO:0031492,GO:0031618,GO:0034080,GO:0046982,GO:0051382,GO:0071459	establishment of mitotic spindle orientation|mitotic cytokinesis|chromosome, centromeric region|condensed nuclear chromosome kinetochore|condensed nuclear chromosome, centromeric region|nuclear nucleosome|condensed chromosome inner kinetochore|chromatin binding|nucleus|nucleoplasm|cytosol|nucleosome assembly|sister chromatid cohesion|viral process|nucleosomal DNA binding|nuclear pericentric heter…
1762	0.953052	Prevotella_7	ZNF695	-0.2505	0.1818	GeneID:57116,Genbank:NM_001204221.1,HGNC:HGNC:30954,MIM:616348	zinc finger protein 695	GO:0003676,GO:0005634,GO:0006355,GO:0046872	nucleic acid binding|nucleus|regulation of transcription, DNA-templated|metal ion binding
1764	0.953052	Prevotella_7	SERPINI2	-0.2504	0.182	GeneID:5276,Genbank:NM_006217.4,HGNC:HGNC:8945,MIM:605587	serpin family I member 2	GO:0004867,GO:0005615,GO:0006928,GO:0070062	serine-type endopeptidase inhibitor activity|extracellular space|movement of cell or subcellular component|extracellular exosome
1765	0.953052	Prevotella_7	ERO1B	-0.2502	0.1823	GeneID:56605,Genbank:XM_024448449.1,HGNC:HGNC:14355,MIM:615437	endoplasmic reticulum oxidoreductase 1 beta	GO:0003756,GO:0005783,GO:0005789,GO:0006457,GO:0006464,GO:0015035,GO:0016491,GO:0016671,GO:0019471,GO:0022417,GO:0030070,GO:0030198,GO:0034975,GO:0042593,GO:0045454,GO:0051082	protein disulfide isomerase activity|endoplasmic reticulum|endoplasmic reticulum membrane|protein folding|cellular protein modification process|protein disulfide oxidoreductase activity|oxidoreductase activity|oxidoreductase activity, acting on a sulfur group of donors, disulfide as acceptor|4-hydroxyproline metabolic process|protein maturation by protein folding|insulin processing|extracellular …	hsa04141	Protein processing in endoplasmic reticulum
1766	0.953052	Prevotella_7	DZIP1	-0.2501	0.1825	GeneID:22873,Genbank:NM_014934.4,HGNC:HGNC:20908,MIM:608671	DAZ interacting zinc finger protein 1	GO:0003676,GO:0005634,GO:0005654,GO:0005737,GO:0005814,GO:0005815,GO:0005829,GO:0007224,GO:0007275,GO:0007281,GO:0007283,GO:0036064,GO:0045184,GO:0046872,GO:0051220,GO:0060271,GO:0097539	nucleic acid binding|nucleus|nucleoplasm|cytoplasm|centriole|microtubule organizing center|cytosol|smoothened signaling pathway|multicellular organism development|germ cell development|spermatogenesis|ciliary basal body|establishment of protein localization|metal ion binding|cytoplasmic sequestering of protein|cilium assembly|ciliary transition fiber
1768	0.953052	Prevotella_7	TMEM140	-0.2501	0.1826	GeneID:55281,Genbank:NM_018295.4,HGNC:HGNC:21870	transmembrane protein 140	GO:0016021	integral component of membrane
1772	0.953052	Prevotella_7	ORC1	-0.2497	0.1832	GeneID:4998,Genbank:NM_001190818.1,HGNC:HGNC:8487,MIM:601902	origin recognition complex subunit 1	GO:0000082,GO:0000083,GO:0000784,GO:0000808,GO:0003677,GO:0003682,GO:0005524,GO:0005634,GO:0005654,GO:0005664,GO:0005730,GO:0005829,GO:0005886,GO:0006260,GO:0006270	G1/S transition of mitotic cell cycle|regulation of transcription involved in G1/S transition of mitotic cell cycle|nuclear chromosome, telomeric region|origin recognition complex|DNA binding|chromatin binding|ATP binding|nucleus|nucleoplasm|nuclear origin of replication recognition complex|nucleolus|cytosol|plasma membrane|DNA replication|DNA replication initiation	hsa04110	Cell cycle
1773	0.953052	Prevotella_7	UBD	-0.2497	0.1833	GeneID:10537,Genbank:NM_006398.3,HGNC:HGNC:18795,MIM:606050	ubiquitin D
1782	0.953052	Prevotella_7	SIDT1	0.2491	0.1844	GeneID:54847,Genbank:XM_017006665.2,HGNC:HGNC:25967,MIM:606816	SID1 transmembrane family member 1	GO:0003723,GO:0016021,GO:0033227,GO:0051033	RNA binding|integral component of membrane|dsRNA transport|RNA transmembrane transporter activity
1784	0.953052	Prevotella_7	NUF2	-0.2491	0.1844	GeneID:83540,Genbank:NM_145697.2,HGNC:HGNC:14621,MIM:611772	NUF2, NDC80 kinetochore complex component	GO:0000278,GO:0000775,GO:0000777,GO:0005634,GO:0005829,GO:0007059,GO:0007062,GO:0016020,GO:0031262,GO:0051301	mitotic cell cycle|chromosome, centromeric region|condensed chromosome kinetochore|nucleus|cytosol|chromosome segregation|sister chromatid cohesion|membrane|Ndc80 complex|cell division
1785	0.953052	Prevotella_7	TREM1	-0.2491	0.1845	GeneID:54210,Genbank:XM_011514696.2,HGNC:HGNC:17760,MIM:605085	triggering receptor expressed on myeloid cells 1	GO:0004872,GO:0005576,GO:0005622,GO:0005886,GO:0006959,GO:0016021,GO:0035556,GO:0045087,GO:0050776,GO:0050900,GO:0097110	receptor activity|extracellular region|intracellular|plasma membrane|humoral immune response|integral component of membrane|intracellular signal transduction|innate immune response|regulation of immune response|leukocyte migration|scaffold protein binding
1786	0.953052	Prevotella_7	SERP2	0.249	0.1845	GeneID:387923,Genbank:XM_024449348.1,HGNC:HGNC:20607	stress associated endoplasmic reticulum protein family member 2	GO:0005783,GO:0005789,GO:0006486,GO:0015031,GO:0016021,GO:0030968	endoplasmic reticulum|endoplasmic reticulum membrane|protein glycosylation|protein transport|integral component of membrane|endoplasmic reticulum unfolded protein response
1787	0.953052	Prevotella_7	FAM174B	0.249	0.1846	GeneID:400451,Genbank:NM_207446.2,HGNC:HGNC:34339	family with sequence similarity 174 member B	GO:0016021	integral component of membrane
1789	0.953052	Prevotella_7	ZEB2	-0.2489	0.1847	GeneID:9839,Genbank:NM_001171653.1,HGNC:HGNC:14881,MIM:605802	zinc finger E-box binding homeobox 2	GO:0000122,GO:0000790,GO:0001205,GO:0001227,GO:0001755,GO:0001756,GO:0001843,GO:0005634,GO:0005730,GO:0005829,GO:0007399,GO:0019208,GO:0021540,GO:0021766,GO:0021846,GO:0021957,GO:0030177,GO:0043507,GO:0043565,GO:0045636,GO:0045944,GO:0046872,GO:0048023,GO:0048066,GO:0048668,GO:0050772,GO:0061373,GO:0070412,GO:0097324,GO:1902748,GO:1903056	negative regulation of transcription from RNA polymerase II promoter|nuclear chromatin|transcriptional activator activity, RNA polymerase II distal enhancer sequence-specific DNA binding|transcriptional repressor activity, RNA polymerase II transcription regulatory region sequence-specific DNA binding|neural crest cell migration|somitogenesis|neural tube closure|nucleus|nucleolus|cytosol|nervous …	hsa05206	MicroRNAs in cancer
1794	0.953052	Prevotella_7	E2F1	-0.2485	0.1855	GeneID:1869,Genbank:NM_005225.2,HGNC:HGNC:3113,MIM:189971	E2F transcription factor 1			hsa01522,hsa04110,hsa04137,hsa04218,hsa04934,hsa05161,hsa05163,hsa05165,hsa05166,hsa05167,hsa05169,hsa05200,hsa05206,hsa05212,hsa05214,hsa05215,hsa05218,hsa05219,hsa05220,hsa05222,hsa05223,hsa05224,hsa05225,hsa05226	Endocrine resistance|Cell cycle|Mitophagy - animal|Cellular senescence|Cushing syndrome|Hepatitis B|Human cytomegalovirus infection|Human papillomavirus infection|Human T-cell leukemia virus 1 infection|Kaposi sarcoma-associated herpesvirus infection|Epstein-Barr virus infection|Pathways in cancer|MicroRNAs in cancer|Pancreatic cancer|Glioma|Prostate cancer|Melanoma|Bladder cancer|Chronic myeloid…
1811	0.953052	Prevotella_7	GJB7	-0.2475	0.1873	GeneID:375519,Genbank:XM_005248716.2,HGNC:HGNC:16690,MIM:611921	gap junction protein beta 7	GO:0005243,GO:0005922,GO:0007154,GO:0016021,GO:0055085	gap junction channel activity|connexin complex|cell communication|integral component of membrane|transmembrane transport
1813	0.953052	Prevotella_7	CCDC33	-0.2474	0.1874	GeneID:80125,Genbank:XM_017022633.1,HGNC:HGNC:26552	coiled-coil domain containing 33
1814	0.953052	Prevotella_7	SLC16A3	-0.2473	0.1876	GeneID:9123,Genbank:XM_024451023.1,HGNC:HGNC:10924,MIM:603877	solute carrier family 16 member 3			hsa05230	Central carbon metabolism in cancer
1820	0.953052	Prevotella_7	GALNT5	0.2466	0.189	GeneID:11227,Genbank:NM_001329868.1,HGNC:HGNC:4127,MIM:615129	polypeptide N-acetylgalactosaminyltransferase 5			hsa00512	Mucin type O-glycan biosynthesis
1822	0.953052	Prevotella_7	ABCC8	0.2464	0.1892	GeneID:6833,Genbank:XM_024448668.1,HGNC:HGNC:59,MIM:600509	ATP binding cassette subfamily C member 8			hsa02010,hsa04911,hsa04930	ABC transporters|Insulin secretion|Type II diabetes mellitus
1823	0.953052	Prevotella_7	GEN1	-0.2463	0.1895	GeneID:348654,Genbank:XM_011532822.2,HGNC:HGNC:26881,MIM:612449	GEN1, Holliday junction 5' flap endonuclease	GO:0000724,GO:0003677,GO:0004520,GO:0005654,GO:0005813,GO:0008821,GO:0010824,GO:0046872,GO:0070062,GO:0071139,GO:0071140,GO:0090267	double-strand break repair via homologous recombination|DNA binding|endodeoxyribonuclease activity|nucleoplasm|centrosome|crossover junction endodeoxyribonuclease activity|regulation of centrosome duplication|metal ion binding|extracellular exosome|resolution of recombination intermediates|resolution of mitotic recombination intermediates|positive regulation of mitotic cell cycle spindle assembly…
1832	0.953052	Prevotella_7	LOC105376714	-0.2459	0.1902	GeneID:105376714,Genbank:XM_017022774.1	uncharacterized LOC105376714
1836	0.953052	Prevotella_7	HIST1H3B	-0.2456	0.1908	GeneID:8358,Genbank:NM_003537.3,HGNC:HGNC:4776,MIM:602819	histone cluster 1 H3 family member b	GO:0000183,GO:0000228,GO:0000786,GO:0000788,GO:0005576,GO:0005634,GO:0005654,GO:0006325,GO:0006334,GO:0006335,GO:0007596,GO:0016020,GO:0031492,GO:0032200,GO:0038111,GO:0043234,GO:0044267,GO:0045296,GO:0045652,GO:0045814,GO:0045815,GO:0046982,GO:0051290,GO:0060964,GO:0060968,GO:0070062,GO:1902036	chromatin silencing at rDNA|nuclear chromosome|nucleosome|nuclear nucleosome|extracellular region|nucleus|nucleoplasm|chromatin organization|nucleosome assembly|DNA replication-dependent nucleosome assembly|blood coagulation|membrane|nucleosomal DNA binding|telomere organization|interleukin-7-mediated signaling pathway|protein complex|cellular protein metabolic process|cadherin binding|regulation…	hsa05034,hsa05202,hsa05322	Alcoholism|Transcriptional misregulation in cancer|Systemic lupus erythematosus
1857	0.953052	Prevotella_7	SLC44A4	0.2448	0.1923	GeneID:80736,Genbank:NM_001178044.1,HGNC:HGNC:13941,MIM:606107	solute carrier family 44 member 4	GO:0005886,GO:0006656,GO:0008292,GO:0015220,GO:0015871,GO:0016021,GO:0016324,GO:0030307,GO:0030974,GO:0032475,GO:0035675,GO:0055085,GO:0061526,GO:0070062,GO:0090422	plasma membrane|phosphatidylcholine biosynthetic process|acetylcholine biosynthetic process|choline transmembrane transporter activity|choline transport|integral component of membrane|apical plasma membrane|positive regulation of cell growth|thiamine pyrophosphate transmembrane transport|otolith formation|neuromast hair cell development|transmembrane transport|acetylcholine secretion|extracellula…	hsa05231	Choline metabolism in cancer
1862	0.953052	Prevotella_7	ALG1L2	-0.2445	0.1929	GeneID:644974,Genbank:NM_001136152.1,HGNC:HGNC:37258	ALG1, chitobiosyldiphosphodolichol beta-mannosyltransferase like 2	GO:0000030,GO:0005783,GO:0006486	mannosyltransferase activity|endoplasmic reticulum|protein glycosylation
1869	0.953052	Prevotella_7	AQP9	-0.2441	0.1936	GeneID:366,Genbank:NM_001320636.1,HGNC:HGNC:643,MIM:602914	aquaporin 9	GO:0005275,GO:0005345,GO:0005350,GO:0005372,GO:0005886,GO:0005887,GO:0006810,GO:0006833,GO:0006863,GO:0006955,GO:0006970,GO:0007588,GO:0008152,GO:0010033,GO:0015166,GO:0015250,GO:0015254,GO:0015265,GO:0015288,GO:0015722,GO:0015791,GO:0015793,GO:0015837,GO:0015855,GO:0016021,GO:0016323,GO:0030104,GO:0043231,GO:0046689,GO:0046942,GO:0046943,GO:0071320	amine transmembrane transporter activity|purine nucleobase transmembrane transporter activity|pyrimidine nucleobase transmembrane transporter activity|water transmembrane transporter activity|plasma membrane|integral component of plasma membrane|transport|water transport|purine nucleobase transport|immune response|response to osmotic stress|excretion|metabolic process|response to organic substanc…	hsa04976	Bile secretion
1873	0.953052	Prevotella_7	ADCY9	-0.244	0.1938	GeneID:115,Genbank:XM_011522353.2,HGNC:HGNC:240,MIM:603302	adenylate cyclase 9	GO:0003091,GO:0004016,GO:0004383,GO:0005524,GO:0005886,GO:0005887,GO:0006171,GO:0006182,GO:0007165,GO:0007186,GO:0007189,GO:0007190,GO:0007193,GO:0008074,GO:0016021,GO:0030424,GO:0030425,GO:0034199,GO:0046872,GO:0071377,GO:0071880	renal water homeostasis|adenylate cyclase activity|guanylate cyclase activity|ATP binding|plasma membrane|integral component of plasma membrane|cAMP biosynthetic process|cGMP biosynthetic process|signal transduction|G-protein coupled receptor signaling pathway|adenylate cyclase-activating G-protein coupled receptor signaling pathway|activation of adenylate cyclase activity|adenylate cyclase-inhib…	hsa00230,hsa01522,hsa04015,hsa04020,hsa04022,hsa04024,hsa04062,hsa04072,hsa04114,hsa04211,hsa04213,hsa04261,hsa04270,hsa04371,hsa04540,hsa04611,hsa04713,hsa04714,hsa04723,hsa04724,hsa04725,hsa04727,hsa04750,hsa04911,hsa04912,hsa04913,hsa04914,hsa04915,hsa04916,hsa04918,hsa04921,hsa04923,hsa04925,hsa04926,hsa04927,hsa04928,hsa04934,hsa04961,hsa04962,hsa04970,hsa04971,hsa04972,hsa04976,hsa05032,hsa…	Purine metabolism|Endocrine resistance|Rap1 signaling pathway|Calcium signaling pathway|cGMP-PKG signaling pathway|cAMP signaling pathway|Chemokine signaling pathway|Phospholipase D signaling pathway|Oocyte meiosis|Longevity regulating pathway|Longevity regulating pathway - multiple species|Adrenergic signaling in cardiomyocytes|Vascular smooth muscle contraction|Apelin signaling pathway|Gap junc…
1875	0.953052	Prevotella_7	CDKN3	-0.2439	0.194	GeneID:1033,Genbank:NM_001330173.1,HGNC:HGNC:1791,MIM:123832	cyclin dependent kinase inhibitor 3
1877	0.953052	Prevotella_7	DEFB1	0.2437	0.1944	GeneID:1672,Genbank:NM_005218.3,HGNC:HGNC:2766,MIM:602056	defensin beta 1
1891	0.953052	Prevotella_7	C15orf48	-0.2431	0.1955	GeneID:84419,Genbank:NM_032413.3,HGNC:HGNC:29898,MIM:608409	chromosome 15 open reading frame 48	GO:0005634,GO:0005751,GO:0022900,GO:1902600	nucleus|mitochondrial respiratory chain complex IV|electron transport chain|hydrogen ion transmembrane transport
1909	0.953052	Prevotella_7	CKAP2	-0.242	0.1976	GeneID:26586,Genbank:NM_001098525.2,HGNC:HGNC:1990,MIM:611569	cytoskeleton associated protein 2	GO:0000281,GO:0000922,GO:0005813,GO:0005829,GO:0005881,GO:0006915,GO:0007026,GO:0015630,GO:0045944	mitotic cytokinesis|spindle pole|centrosome|cytosol|cytoplasmic microtubule|apoptotic process|negative regulation of microtubule depolymerization|microtubule cytoskeleton|positive regulation of transcription from RNA polymerase II promoter
1917	0.953052	Prevotella_7	KIF2C	-0.2417	0.1981	GeneID:11004,Genbank:XM_011540540.2,HGNC:HGNC:6393,MIM:604538	kinesin family member 2C	GO:0000278,GO:0000775,GO:0000776,GO:0000777,GO:0003777,GO:0005524,GO:0005634,GO:0005829,GO:0005871,GO:0006890,GO:0007018,GO:0007019,GO:0007062,GO:0007080,GO:0008283,GO:0015630,GO:0016020,GO:0016887,GO:0019237,GO:0019886,GO:0030951,GO:0035371,GO:0051010,GO:0051301,GO:0051310,GO:0051315,GO:0051983	mitotic cell cycle|chromosome, centromeric region|kinetochore|condensed chromosome kinetochore|microtubule motor activity|ATP binding|nucleus|cytosol|kinesin complex|retrograde vesicle-mediated transport, Golgi to ER|microtubule-based movement|microtubule depolymerization|sister chromatid cohesion|mitotic metaphase plate congression|cell proliferation|microtubule cytoskeleton|membrane|ATPase acti…
1923	0.953052	Prevotella_7	RACGAP1	-0.2416	0.1984	GeneID:29127,Genbank:XM_024448958.1,HGNC:HGNC:9804,MIM:604980	Rac GTPase activating protein 1	GO:0000281,GO:0000915,GO:0001669,GO:0005096,GO:0005547,GO:0005634,GO:0005654,GO:0005737,GO:0005829,GO:0005874,GO:0006890,GO:0007018,GO:0007283,GO:0007405,GO:0008017,GO:0008272,GO:0019886,GO:0019901,GO:0030496,GO:0031234,GO:0032154,GO:0032467,GO:0035556,GO:0043014,GO:0043015,GO:0045995,GO:0046872,GO:0048487,GO:0051056,GO:0051233,GO:0051256,GO:0051988,GO:0070062,GO:0072686,GO:0090543,GO:0097149	mitotic cytokinesis|actomyosin contractile ring assembly|acrosomal vesicle|GTPase activator activity|phosphatidylinositol-3,4,5-trisphosphate binding|nucleus|nucleoplasm|cytoplasm|cytosol|microtubule|retrograde vesicle-mediated transport, Golgi to ER|microtubule-based movement|spermatogenesis|neuroblast proliferation|microtubule binding|sulfate transport|antigen processing and presentation of exo…
1940	0.953052	Prevotella_7	ACTL10	0.2407	0.2001	GeneID:170487,Genbank:NM_001024675.1,HGNC:HGNC:16127	actin like 10
1948	0.953052	Prevotella_7	MATK	-0.2403	0.2009	GeneID:4145,Genbank:NM_002378.3,HGNC:HGNC:6906,MIM:600038	megakaryocyte-associated tyrosine kinase	GO:0004713,GO:0004715,GO:0005102,GO:0005524,GO:0005829,GO:0006468,GO:0007169,GO:0007498,GO:0008283,GO:0008284,GO:0030154,GO:0031234,GO:0038083,GO:0038128,GO:0045087	protein tyrosine kinase activity|non-membrane spanning protein tyrosine kinase activity|receptor binding|ATP binding|cytosol|protein phosphorylation|transmembrane receptor protein tyrosine kinase signaling pathway|mesoderm development|cell proliferation|positive regulation of cell proliferation|cell differentiation|extrinsic component of cytoplasmic side of plasma membrane|peptidyl-tyrosine autop…	hsa04722	Neurotrophin signaling pathway
1950	0.953052	Prevotella_7	CDC20	-0.2402	0.201	GeneID:991,Genbank:NM_001255.2,HGNC:HGNC:1723,MIM:603618	cell division cycle 20			hsa04110,hsa04114,hsa04120,hsa05166,hsa05203	Cell cycle|Oocyte meiosis|Ubiquitin mediated proteolysis|Human T-cell leukemia virus 1 infection|Viral carcinogenesis
1955	0.953052	Prevotella_7	RCC2	-0.2398	0.2019	GeneID:55920,Genbank:NM_018715.3,HGNC:HGNC:30297,MIM:609587	regulator of chromosome condensation 2	GO:0003723,GO:0005730,GO:0005829,GO:0005874,GO:0005886,GO:0007062,GO:0007229,GO:0008017,GO:0010762,GO:0010971,GO:0019901,GO:0019904,GO:0030334,GO:0030496,GO:0031267,GO:0031901,GO:0034260,GO:0034506,GO:0045184,GO:0048041,GO:0048365,GO:0051301,GO:0051895,GO:0051987,GO:0072356,GO:0090630,GO:1900025,GO:1900027,GO:1990023	RNA binding|nucleolus|cytosol|microtubule|plasma membrane|sister chromatid cohesion|integrin-mediated signaling pathway|microtubule binding|regulation of fibroblast migration|positive regulation of G2/M transition of mitotic cell cycle|protein kinase binding|protein domain specific binding|regulation of cell migration|midbody|small GTPase binding|early endosome membrane|negative regulation of GTP…
1957	0.953052	Prevotella_7	MFSD6L	0.2397	0.202	GeneID:162387,Genbank:NM_152599.3,HGNC:HGNC:26656	major facilitator superfamily domain containing 6 like	GO:0016021	integral component of membrane
1960	0.953052	Prevotella_7	PTTG1	-0.2393	0.2027	GeneID:9232,Genbank:NM_004219.3,HGNC:HGNC:9690,MIM:604147	pituitary tumor-transforming 1			hsa04110,hsa04114,hsa05166	Cell cycle|Oocyte meiosis|Human T-cell leukemia virus 1 infection
1963	0.953052	Prevotella_7	KIF5A	-0.2392	0.203	GeneID:3798,Genbank:NM_004984.3,HGNC:HGNC:6323,MIM:602821	kinesin family member 5A	GO:0003774,GO:0005524,GO:0005829,GO:0005871,GO:0005874,GO:0006890,GO:0007018,GO:0007268,GO:0007411,GO:0008017,GO:0008104,GO:0008574,GO:0016020,GO:0016192,GO:0019886,GO:0019894,GO:0030705,GO:0032839,GO:0035253,GO:0043025,GO:0048471,GO:0098971	motor activity|ATP binding|cytosol|kinesin complex|microtubule|retrograde vesicle-mediated transport, Golgi to ER|microtubule-based movement|chemical synaptic transmission|axon guidance|microtubule binding|protein localization|ATP-dependent microtubule motor activity, plus-end-directed|membrane|vesicle-mediated transport|antigen processing and presentation of exogenous peptide antigen via MHC cla…	hsa04144,hsa04728	Endocytosis|Dopaminergic synapse
1964	0.953052	Prevotella_7	TMEM8A	-0.2391	0.2033	GeneID:58986,Genbank:NM_021259.2,HGNC:HGNC:17205	transmembrane protein 8A	GO:0004623,GO:0005765,GO:0005886,GO:0005887,GO:0070062,GO:0102567,GO:0102568	phospholipase A2 activity|lysosomal membrane|plasma membrane|integral component of plasma membrane|extracellular exosome|phospholipase A2 activity (consuming 1,2-dipalmitoylphosphatidylcholine)|phospholipase A2 activity consuming 1,2-dioleoylphosphatidylethanolamine)
1967	0.953052	Prevotella_7	PCSK5	-0.239	0.2035	GeneID:5125,Genbank:NM_001190482.1,HGNC:HGNC:8747,MIM:600488	proprotein convertase subtilisin/kexin type 5	GO:0001822,GO:0002001,GO:0003279,GO:0004175,GO:0004252,GO:0005576,GO:0005615,GO:0005794,GO:0005796,GO:0006465,GO:0007267,GO:0007368,GO:0007507,GO:0007566,GO:0008233,GO:0009952,GO:0016021,GO:0016485,GO:0016486,GO:0019058,GO:0030141,GO:0030323,GO:0032455,GO:0035108,GO:0042089,GO:0042277,GO:0043043,GO:0048566,GO:0048706,GO:0051004,GO:0060976	kidney development|renin secretion into blood stream|cardiac septum development|endopeptidase activity|serine-type endopeptidase activity|extracellular region|extracellular space|Golgi apparatus|Golgi lumen|signal peptide processing|cell-cell signaling|determination of left/right symmetry|heart development|embryo implantation|peptidase activity|anterior/posterior pattern specification|integral co…
1974	0.953052	Prevotella_7	COL21A1	-0.2386	0.2042	GeneID:81578,Genbank:NM_001318752.1,HGNC:HGNC:17025,MIM:610002	collagen type XXI alpha 1 chain	GO:0005576,GO:0005578,GO:0005581,GO:0005788,GO:0005829	extracellular region|proteinaceous extracellular matrix|collagen trimer|endoplasmic reticulum lumen|cytosol	hsa04974,hsa05205	Protein digestion and absorption|Proteoglycans in cancer
1976	0.953052	Prevotella_7	PKHD1	0.2384	0.2045	GeneID:5314,Genbank:XM_017010944.2,HGNC:HGNC:9016,MIM:606702	PKHD1, fibrocystin/polyductin
1982	0.953052	Prevotella_7	NUAK2	-0.2379	0.2056	GeneID:81788,Genbank:XM_005245515.4,HGNC:HGNC:29558,MIM:608131	NUAK family kinase 2	GO:0000287,GO:0004674,GO:0005524,GO:0005634,GO:0005737,GO:0006468,GO:0006915,GO:0030036,GO:0035556,GO:0042149,GO:0043066	magnesium ion binding|protein serine/threonine kinase activity|ATP binding|nucleus|cytoplasm|protein phosphorylation|apoptotic process|actin cytoskeleton organization|intracellular signal transduction|cellular response to glucose starvation|negative regulation of apoptotic process
1984	0.953052	Prevotella_7	CYP1B1	-0.2378	0.2058	GeneID:1545,Genbank:NM_000104.3,HGNC:HGNC:2597,MIM:601771	cytochrome P450 family 1 subfamily B member 1			hsa00140,hsa00380,hsa00980,hsa04913,hsa05204,hsa05206	Steroid hormone biosynthesis|Tryptophan metabolism|Metabolism of xenobiotics by cytochrome P450|Ovarian steroidogenesis|Chemical carcinogenesis|MicroRNAs in cancer
1989	0.953052	Prevotella_7	KCNN2	0.2374	0.2065	GeneID:3781,Genbank:XM_011543387.1,HGNC:HGNC:6291,MIM:605879	potassium calcium-activated channel subfamily N member 2	GO:0005516,GO:0005886,GO:0006813,GO:0009986,GO:0015269,GO:0016021,GO:0016286,GO:0019904,GO:0030018,GO:0042803,GO:0043025,GO:0043197,GO:0051393,GO:0071805,GO:0098914,GO:1901379	calmodulin binding|plasma membrane|potassium ion transport|cell surface|calcium-activated potassium channel activity|integral component of membrane|small conductance calcium-activated potassium channel activity|protein domain specific binding|Z disc|protein homodimerization activity|neuronal cell body|dendritic spine|alpha-actinin binding|potassium ion transmembrane transport|membrane repolarizat…	hsa04726,hsa04911,hsa04976	Serotonergic synapse|Insulin secretion|Bile secretion
1995	0.953052	Prevotella_7	BCAT1	0.2371	0.2071	GeneID:586,Genbank:NM_001178092.1,HGNC:HGNC:976,MIM:113520	branched chain amino acid transaminase 1	GO:0000082,GO:0004084,GO:0005739,GO:0005829,GO:0008283,GO:0009082,GO:0009083,GO:0009098,GO:0009099,GO:0042802,GO:0052654,GO:0052655,GO:0052656	G1/S transition of mitotic cell cycle|branched-chain-amino-acid transaminase activity|mitochondrion|cytosol|cell proliferation|branched-chain amino acid biosynthetic process|branched-chain amino acid catabolic process|leucine biosynthetic process|valine biosynthetic process|identical protein binding|L-leucine transaminase activity|L-valine transaminase activity|L-isoleucine transaminase activity	hsa00270,hsa00280,hsa00290,hsa00770	Cysteine and methionine metabolism|Valine, leucine and isoleucine degradation|Valine, leucine and isoleucine biosynthesis|Pantothenate and CoA biosynthesis
1996	0.953052	Prevotella_7	LAMB3	-0.237	0.2073	GeneID:3914,Genbank:NM_000228.2,HGNC:HGNC:6490,MIM:150310	laminin subunit beta 3	GO:0005198,GO:0005576,GO:0005610,GO:0007155,GO:0008544,GO:0022617,GO:0030198,GO:0031581,GO:0032403,GO:0035987,GO:0050873	structural molecule activity|extracellular region|laminin-5 complex|cell adhesion|epidermis development|extracellular matrix disassembly|extracellular matrix organization|hemidesmosome assembly|protein complex binding|endodermal cell differentiation|brown fat cell differentiation	hsa04151,hsa04510,hsa04512,hsa05145,hsa05146,hsa05165,hsa05200,hsa05222	PI3K-Akt signaling pathway|Focal adhesion|ECM-receptor interaction|Toxoplasmosis|Amoebiasis|Human papillomavirus infection|Pathways in cancer|Small cell lung cancer
1998	0.953052	Prevotella_7	SVOPL	-0.237	0.2074	GeneID:136306,Genbank:XM_005250143.3,HGNC:HGNC:27034,MIM:611700	SVOP like	GO:0016021,GO:0022857	integral component of membrane|transmembrane transporter activity
2003	0.953052	Prevotella_7	ERFE	-0.2368	0.2078	GeneID:151176,Genbank:NM_001291832.1,HGNC:HGNC:26727,MIM:615099	erythroferrone	GO:0005179,GO:0005576,GO:0005615,GO:0005623,GO:0006879,GO:0019217,GO:0042803,GO:2000193	hormone activity|extracellular region|extracellular space|cell|cellular iron ion homeostasis|regulation of fatty acid metabolic process|protein homodimerization activity|positive regulation of fatty acid transport
2005	0.953052	Prevotella_7	HIST1H1D	-0.2366	0.208	GeneID:3007,Genbank:NM_005320.2,HGNC:HGNC:4717,MIM:142210	histone cluster 1 H1 family member d	GO:0000122,GO:0000786,GO:0000790,GO:0003723,GO:0005719,GO:0006334,GO:0016584,GO:0031490,GO:0080182,GO:0098532	negative regulation of transcription from RNA polymerase II promoter|nucleosome|nuclear chromatin|RNA binding|nuclear euchromatin|nucleosome assembly|nucleosome positioning|chromatin DNA binding|histone H3-K4 trimethylation|histone H3-K27 trimethylation
2006	0.953052	Prevotella_7	TMEM30B	0.2365	0.2083	GeneID:161291,Genbank:NM_001017970.2,HGNC:HGNC:27254,MIM:611029	transmembrane protein 30B	GO:0005886,GO:0015247,GO:0015917,GO:0016021,GO:0070863	plasma membrane|aminophospholipid transmembrane transporter activity|aminophospholipid transport|integral component of membrane|positive regulation of protein exit from endoplasmic reticulum
2007	0.953052	Prevotella_7	KIF18A	-0.2365	0.2083	GeneID:81930,Genbank:NM_031217.3,HGNC:HGNC:29441,MIM:611271	kinesin family member 18A	GO:0000776,GO:0001726,GO:0003779,GO:0005524,GO:0005634,GO:0005737,GO:0005815,GO:0005828,GO:0005829,GO:0005871,GO:0005901,GO:0006890,GO:0007018,GO:0007019,GO:0007062,GO:0007080,GO:0007140,GO:0008017,GO:0008574,GO:0015031,GO:0015630,GO:0019886,GO:0051010,GO:0070463,GO:0070507,GO:0071392,GO:0072520,GO:1990023	kinetochore|ruffle|actin binding|ATP binding|nucleus|cytoplasm|microtubule organizing center|kinetochore microtubule|cytosol|kinesin complex|caveola|retrograde vesicle-mediated transport, Golgi to ER|microtubule-based movement|microtubule depolymerization|sister chromatid cohesion|mitotic metaphase plate congression|male meiotic nuclear division|microtubule binding|ATP-dependent microtubule motor…
2011	0.953052	Prevotella_7	AVPR1A	-0.2364	0.2085	GeneID:552,Genbank:NM_000706.4,HGNC:HGNC:895,MIM:600821	arginine vasopressin receptor 1A	GO:0001992,GO:0002125,GO:0003084,GO:0005000,GO:0005080,GO:0005768,GO:0005886,GO:0005887,GO:0006091,GO:0007186,GO:0007202,GO:0007204,GO:0007621,GO:0007625,GO:0008015,GO:0008284,GO:0010460,GO:0014049,GO:0014902,GO:0017046,GO:0019722,GO:0021537,GO:0030307,GO:0031394,GO:0031894,GO:0032849,GO:0032870,GO:0035176,GO:0035815,GO:0042277,GO:0042631,GO:0042711,GO:0042713,GO:0043084,GO:0045907,GO:0051412,GO:…	regulation of systemic arterial blood pressure by vasopressin|maternal aggressive behavior|positive regulation of systemic arterial blood pressure|vasopressin receptor activity|protein kinase C binding|endosome|plasma membrane|integral component of plasma membrane|generation of precursor metabolites and energy|G-protein coupled receptor signaling pathway|activation of phospholipase C activity|pos…	hsa04020,hsa04072,hsa04080,hsa04270	Calcium signaling pathway|Phospholipase D signaling pathway|Neuroactive ligand-receptor interaction|Vascular smooth muscle contraction
2013	0.953052	Prevotella_7	KAZALD1	0.2363	0.2087	GeneID:81621,Genbank:XM_024448213.1,HGNC:HGNC:25460,MIM:609208	Kazal type serine peptidase inhibitor domain 1	GO:0001503,GO:0001558,GO:0005520,GO:0005614,GO:0007275,GO:0030154,GO:0030198	ossification|regulation of cell growth|insulin-like growth factor binding|interstitial matrix|multicellular organism development|cell differentiation|extracellular matrix organization
2015	0.953052	Prevotella_7	CYP2J2	0.2362	0.2089	GeneID:1573,Genbank:NM_000775.3,HGNC:HGNC:2634,MIM:601258	cytochrome P450 family 2 subfamily J member 2			hsa00590,hsa00591,hsa04726,hsa04750,hsa04913	Arachidonic acid metabolism|Linoleic acid metabolism|Serotonergic synapse|Inflammatory mediator regulation of TRP channels|Ovarian steroidogenesis
2016	0.953052	Prevotella_7	CCNB1	-0.2361	0.2091	GeneID:891,Genbank:NM_031966.3,HGNC:HGNC:1579,MIM:123836	cyclin B1			hsa04068,hsa04110,hsa04114,hsa04115,hsa04218,hsa04914,hsa05170	FoxO signaling pathway|Cell cycle|Oocyte meiosis|p53 signaling pathway|Cellular senescence|Progesterone-mediated oocyte maturation|Human immunodeficiency virus 1 infection
2022	0.953052	Prevotella_7	ASPM	-0.2361	0.2091	GeneID:259266,Genbank:NM_001206846.1,HGNC:HGNC:19048,MIM:605481	abnormal spindle microtubule assembly
2026	0.953052	Prevotella_7	C8orf34	-0.2359	0.2094	GeneID:116328,Genbank:NM_052958.3,HGNC:HGNC:30905	chromosome 8 open reading frame 34
2029	0.953052	Prevotella_7	IQGAP3	-0.2358	0.2096	GeneID:128239,Genbank:XM_024453275.1,HGNC:HGNC:20669	IQ motif containing GTPase activating protein 3	GO:0000082,GO:0000187,GO:0005516,GO:0005829,GO:0005911,GO:0007265,GO:0008361,GO:0010628,GO:0010629,GO:0016328,GO:0017048,GO:0033601,GO:0043087,GO:0070371,GO:0070856,GO:0071310	G1/S transition of mitotic cell cycle|activation of MAPK activity|calmodulin binding|cytosol|cell-cell junction|Ras protein signal transduction|regulation of cell size|positive regulation of gene expression|negative regulation of gene expression|lateral plasma membrane|Rho GTPase binding|positive regulation of mammary gland epithelial cell proliferation|regulation of GTPase activity|ERK1 and ERK2…	hsa04810	Regulation of actin cytoskeleton
2031	0.953052	Prevotella_7	RASAL1	0.2357	0.2099	GeneID:8437,Genbank:XM_017020028.1,HGNC:HGNC:9873,MIM:604118	RAS protein activator like 1	GO:0000165,GO:0005096,GO:0005543,GO:0005829,GO:0007165,GO:0031235,GO:0046580,GO:0046872,GO:1903861	MAPK cascade|GTPase activator activity|phospholipid binding|cytosol|signal transduction|intrinsic component of the cytoplasmic side of the plasma membrane|negative regulation of Ras protein signal transduction|metal ion binding|positive regulation of dendrite extension	hsa04014	Ras signaling pathway
2034	0.953052	Prevotella_7	ENC1	-0.2356	0.21	GeneID:8507,Genbank:NM_001256576.1,HGNC:HGNC:3345,MIM:605173	ectodermal-neural cortex 1
2041	0.953052	Prevotella_7	ENTPD2	0.2352	0.2108	GeneID:954,Genbank:NM_001246.3,HGNC:HGNC:3364,MIM:602012	ectonucleoside triphosphate diphosphohydrolase 2	GO:0005524,GO:0005605,GO:0005789,GO:0005886,GO:0007186,GO:0009181,GO:0016021,GO:0017110,GO:0017111,GO:0030168,GO:0034656,GO:0070062	ATP binding|basal lamina|endoplasmic reticulum membrane|plasma membrane|G-protein coupled receptor signaling pathway|purine ribonucleoside diphosphate catabolic process|integral component of membrane|nucleoside-diphosphatase activity|nucleoside-triphosphatase activity|platelet activation|nucleobase-containing small molecule catabolic process|extracellular exosome	hsa00230,hsa04742	Purine metabolism|Taste transduction
2043	0.953052	Prevotella_7	SPC24	-0.2352	0.2109	GeneID:147841,Genbank:NM_001317031.1,HGNC:HGNC:26913,MIM:609394	SPC24, NDC80 kinetochore complex component	GO:0000777,GO:0005634,GO:0005730,GO:0005829,GO:0007062,GO:0031262,GO:0051301	condensed chromosome kinetochore|nucleus|nucleolus|cytosol|sister chromatid cohesion|Ndc80 complex|cell division
2055	0.953052	Prevotella_7	POLQ	-0.2343	0.2127	GeneID:10721,Genbank:XM_011512348.2,HGNC:HGNC:9186,MIM:604419	DNA polymerase theta	GO:0000724,GO:0003682,GO:0003684,GO:0003887,GO:0005524,GO:0005634,GO:0005654,GO:0005694,GO:0005737,GO:0006261,GO:0006281,GO:0006284,GO:0006302,GO:0006974,GO:0016446,GO:0042802,GO:0043142,GO:0051260,GO:0051575,GO:0097681,GO:2000042	double-strand break repair via homologous recombination|chromatin binding|damaged DNA binding|DNA-directed DNA polymerase activity|ATP binding|nucleus|nucleoplasm|chromosome|cytoplasm|DNA-dependent DNA replication|DNA repair|base-excision repair|double-strand break repair|cellular response to DNA damage stimulus|somatic hypermutation of immunoglobulin genes|identical protein binding|single-strand…
2057	0.953052	Prevotella_7	FAM83D	-0.2342	0.2129	GeneID:81610,Genbank:NM_030919.2,HGNC:HGNC:16122	family with sequence similarity 83 member D	GO:0001837,GO:0005737,GO:0008017,GO:0008283,GO:0016477,GO:0019894,GO:0019901,GO:0032006,GO:0042176,GO:0051301,GO:0051310,GO:0070372,GO:0097431,GO:1902480,GO:1902808	epithelial to mesenchymal transition|cytoplasm|microtubule binding|cell proliferation|cell migration|kinesin binding|protein kinase binding|regulation of TOR signaling|regulation of protein catabolic process|cell division|metaphase plate congression|regulation of ERK1 and ERK2 cascade|mitotic spindle pole|protein localization to mitotic spindle|positive regulation of cell cycle G1/S phase transit…
2061	0.953052	Prevotella_7	DSP	-0.2341	0.213	GeneID:1832,Genbank:NM_004415.3,HGNC:HGNC:3052,MIM:125647	desmoplakin			hsa05412	Arrhythmogenic right ventricular cardiomyopathy (ARVC)
2063	0.953052	Prevotella_7	CFAP46	-0.2339	0.2135	GeneID:54777,Genbank:NM_001200049.2,HGNC:HGNC:25247	cilia and flagella associated protein 46	GO:0005930,GO:0035082,GO:0060294	axoneme|axoneme assembly|cilium movement involved in cell motility
2069	0.953052	Prevotella_7	RAB11FIP1	-0.2336	0.2142	GeneID:80223,Genbank:NM_025151.4,HGNC:HGNC:30265,MIM:608737	RAB11 family interacting protein 1	GO:0005737,GO:0005829,GO:0015031,GO:0017137,GO:0030670,GO:0043231,GO:0045055,GO:0055037,GO:0070164	cytoplasm|cytosol|protein transport|Rab GTPase binding|phagocytic vesicle membrane|intracellular membrane-bounded organelle|regulated exocytosis|recycling endosome|negative regulation of adiponectin secretion	hsa04144	Endocytosis
2070	0.953052	Prevotella_7	GLIS3	0.2335	0.2143	GeneID:169792,Genbank:XM_011517763.2,HGNC:HGNC:28510,MIM:610192	GLIS family zinc finger 3	GO:0000122,GO:0003677,GO:0005634,GO:0006366,GO:0045944,GO:0046872	negative regulation of transcription from RNA polymerase II promoter|DNA binding|nucleus|transcription from RNA polymerase II promoter|positive regulation of transcription from RNA polymerase II promoter|metal ion binding
2071	0.953052	Prevotella_7	MORN3	-0.2335	0.2143	GeneID:283385,Genbank:XM_011538213.2,HGNC:HGNC:29807	MORN repeat containing 3	GO:0005634	nucleus
2082	0.953052	Prevotella_7	TMEM270	-0.2326	0.2161	GeneID:135886,Genbank:XM_017011741.1,HGNC:HGNC:23018,MIM:612547	transmembrane protein 270	GO:0016021	integral component of membrane
2083	0.953052	Prevotella_7	PPARGC1A	0.2326	0.2161	GeneID:10891,Genbank:NM_001354827.1,HGNC:HGNC:9237,MIM:604517	PPARG coactivator 1 alpha			hsa04152,hsa04211,hsa04371,hsa04714,hsa04910,hsa04920,hsa04922,hsa04931,hsa05016	AMPK signaling pathway|Longevity regulating pathway|Apelin signaling pathway|Thermogenesis|Insulin signaling pathway|Adipocytokine signaling pathway|Glucagon signaling pathway|Insulin resistance|Huntington disease
2092	0.953052	Prevotella_7	ROBO2	-0.2321	0.2171	GeneID:6092,Genbank:XM_017006997.1,HGNC:HGNC:10250,MIM:602431	roundabout guidance receptor 2	GO:0001656,GO:0001657,GO:0005886,GO:0007156,GO:0007411,GO:0007417,GO:0007420,GO:0008046,GO:0009986,GO:0016021,GO:0016199,GO:0021510,GO:0021891,GO:0030673,GO:0031290,GO:0032870,GO:0035385,GO:0042802,GO:0050772,GO:0050925,GO:0051964,GO:0061364,GO:0070062	metanephros development|ureteric bud development|plasma membrane|homophilic cell adhesion via plasma membrane adhesion molecules|axon guidance|central nervous system development|brain development|axon guidance receptor activity|cell surface|integral component of membrane|axon midline choice point recognition|spinal cord development|olfactory bulb interneuron development|axolemma|retinal ganglion …	hsa04360	Axon guidance
2093	0.953052	Prevotella_7	NRCAM	-0.2321	0.2171	GeneID:4897,Genbank:NM_005010.4,HGNC:HGNC:7994,MIM:601581	neuronal cell adhesion molecule			hsa04514	Cell adhesion molecules (CAMs)
2095	0.953052	Prevotella_7	HYDIN	-0.232	0.2173	GeneID:54768,Genbank:NM_001270974.2,HGNC:HGNC:19368,MIM:610812	HYDIN, axonemal central pair apparatus protein	GO:0002064,GO:0003341,GO:0021591,GO:0060438,GO:1904158,GO:1990718	epithelial cell development|cilium movement|ventricular system development|trachea development|axonemal central apparatus assembly|axonemal central pair projection
2096	0.953052	Prevotella_7	TK1	-0.232	0.2174	GeneID:7083,Genbank:NM_001346663.1,HGNC:HGNC:11830,MIM:188300	thymidine kinase 1	GO:0004797,GO:0005524,GO:0005829,GO:0006139,GO:0006259,GO:0008270,GO:0019206,GO:0042802,GO:0043097,GO:0046104,GO:0051289,GO:0071897	thymidine kinase activity|ATP binding|cytosol|nucleobase-containing compound metabolic process|DNA metabolic process|zinc ion binding|nucleoside kinase activity|identical protein binding|pyrimidine nucleoside salvage|thymidine metabolic process|protein homotetramerization|DNA biosynthetic process	hsa00240,hsa00983	Pyrimidine metabolism|Drug metabolism - other enzymes
2104	0.953052	Prevotella_7	C1orf229	0.2316	0.2183	GeneID:388759,Genbank:NM_207401.2,HGNC:HGNC:33759	chromosome 1 open reading frame 229
2109	0.953052	Prevotella_7	DEPDC1B	-0.2313	0.2187	GeneID:55789,Genbank:NM_001145208.1,HGNC:HGNC:24902,MIM:616073	DEP domain containing 1B	GO:0005096,GO:0005829,GO:0016477,GO:0030177,GO:0035556,GO:0051056	GTPase activator activity|cytosol|cell migration|positive regulation of Wnt signaling pathway|intracellular signal transduction|regulation of small GTPase mediated signal transduction
2113	0.953052	Prevotella_7	CDC25A	-0.231	0.2193	GeneID:993,Genbank:XM_006713435.3,HGNC:HGNC:1725,MIM:116947	cell division cycle 25A			hsa04110,hsa04218,hsa04914,hsa05206	Cell cycle|Cellular senescence|Progesterone-mediated oocyte maturation|MicroRNAs in cancer
2116	0.953052	Prevotella_7	MICALCL	-0.231	0.2194	GeneID:84953,Genbank:NM_032867.3,HGNC:HGNC:25933,MIM:612355	MICAL C-terminal like	GO:0005737,GO:0007275,GO:0007283,GO:0030154,GO:0051019	cytoplasm|multicellular organism development|spermatogenesis|cell differentiation|mitogen-activated protein kinase binding
2118	0.953052	Prevotella_7	FAM198B	0.2309	0.2195	GeneID:51313,Genbank:XM_024454079.1,HGNC:HGNC:25312	family with sequence similarity 198 member B	GO:0000139,GO:0005794,GO:0016021	Golgi membrane|Golgi apparatus|integral component of membrane
2119	0.953052	Prevotella_7	TUBA1C	-0.2308	0.2197	GeneID:84790,Genbank:NM_001303115.1,HGNC:HGNC:20768	tubulin alpha 1c	GO:0003924,GO:0005198,GO:0005200,GO:0005525,GO:0005634,GO:0005737,GO:0005874,GO:0007017,GO:0015630,GO:0030705,GO:0031982,GO:0051301	GTPase activity|structural molecule activity|structural constituent of cytoskeleton|GTP binding|nucleus|cytoplasm|microtubule|microtubule-based process|microtubule cytoskeleton|cytoskeleton-dependent intracellular transport|vesicle|cell division	hsa04145,hsa04210,hsa04530,hsa04540,hsa05130	Phagosome|Apoptosis|Tight junction|Gap junction|Pathogenic Escherichia coli infection
2128	0.953052	Prevotella_7	JPT2	0.2303	0.2209	GeneID:90861,Genbank:NM_144570.2,HGNC:HGNC:14137	Jupiter microtubule associated homolog 2	GO:0005634,GO:0005829,GO:0005886	nucleus|cytosol|plasma membrane
2132	0.953052	Prevotella_7	SNPH	0.23	0.2214	GeneID:9751,Genbank:NM_001318234.1,HGNC:HGNC:15931,MIM:604942	syntaphilin	GO:0005737,GO:0005881,GO:0007269,GO:0007420,GO:0016021,GO:0016081,GO:0017075,GO:0030054,GO:0030182,GO:0031966,GO:0042734,GO:0043005,GO:0043025	cytoplasm|cytoplasmic microtubule|neurotransmitter secretion|brain development|integral component of membrane|synaptic vesicle docking|syntaxin-1 binding|cell junction|neuron differentiation|mitochondrial membrane|presynaptic membrane|neuron projection|neuronal cell body
2133	0.953052	Prevotella_7	OTX1	0.23	0.2215	GeneID:5013,Genbank:NM_001199770.1,HGNC:HGNC:8521,MIM:600036	orthodenticle homeobox 1	GO:0000978,GO:0001077,GO:0005634,GO:0009952,GO:0022037,GO:0030901,GO:0042472,GO:0045944,GO:0048852	RNA polymerase II proximal promoter sequence-specific DNA binding|transcriptional activator activity, RNA polymerase II proximal promoter sequence-specific DNA binding|nucleus|anterior/posterior pattern specification|metencephalon development|midbrain development|inner ear morphogenesis|positive regulation of transcription from RNA polymerase II promoter|diencephalon morphogenesis	hsa04550	Signaling pathways regulating pluripotency of stem cells
2139	0.953052	Prevotella_7	TGM2	-0.2298	0.2219	GeneID:7052,Genbank:NM_001323316.1,HGNC:HGNC:11778,MIM:190196	transglutaminase 2			hsa05016	Huntington disease
2143	0.953052	Prevotella_7	KRT7	-0.2297	0.2221	GeneID:3855,Genbank:NM_005556.3,HGNC:HGNC:6445,MIM:148059	keratin 7	GO:0005198,GO:0005634,GO:0005737,GO:0005829,GO:0005882,GO:0016032,GO:0031424,GO:0045095,GO:0070062,GO:0070268	structural molecule activity|nucleus|cytoplasm|cytosol|intermediate filament|viral process|keratinization|keratin filament|extracellular exosome|cornification
2144	0.953052	Prevotella_7	RASEF	0.2296	0.2222	GeneID:158158,Genbank:NM_152573.3,HGNC:HGNC:26464,MIM:611344	RAS and EF-hand domain containing	GO:0003924,GO:0005509,GO:0005525,GO:0005829,GO:0019003,GO:0042802,GO:0048471,GO:0051260	GTPase activity|calcium ion binding|GTP binding|cytosol|GDP binding|identical protein binding|perinuclear region of cytoplasm|protein homooligomerization
2148	0.953052	Prevotella_7	SMC4	-0.2294	0.2226	GeneID:10051,Genbank:NM_001002800.2,HGNC:HGNC:14013,MIM:605575	structural maintenance of chromosomes 4	GO:0000070,GO:0000796,GO:0005524,GO:0005634,GO:0005654,GO:0005829,GO:0007076,GO:0010032,GO:0016607,GO:0045132,GO:0046982,GO:0051301,GO:0051383	mitotic sister chromatid segregation|condensin complex|ATP binding|nucleus|nucleoplasm|cytosol|mitotic chromosome condensation|meiotic chromosome condensation|nuclear speck|meiotic chromosome segregation|protein heterodimerization activity|cell division|kinetochore organization
2149	0.953052	Prevotella_7	NFE2	-0.2294	0.2227	GeneID:4778,Genbank:NM_001136023.2,HGNC:HGNC:7780,MIM:601490	nuclear factor, erythroid 2
2157	0.953052	Prevotella_7	UBE2C	-0.2289	0.2237	GeneID:11065,Genbank:NM_181799.2,HGNC:HGNC:15937,MIM:605574	ubiquitin conjugating enzyme E2 C			hsa04120	Ubiquitin mediated proteolysis
2158	0.953052	Prevotella_7	HIST3H2BB	-0.2289	0.2238	GeneID:128312,Genbank:NM_175055.2,HGNC:HGNC:20514,MIM:615046	histone cluster 3 H2B family member b	GO:0000786,GO:0003677,GO:0005634,GO:0005654,GO:0005829,GO:0006334,GO:0046982	nucleosome|DNA binding|nucleus|nucleoplasm|cytosol|nucleosome assembly|protein heterodimerization activity	hsa05034,hsa05203,hsa05322	Alcoholism|Viral carcinogenesis|Systemic lupus erythematosus
2166	0.953052	Prevotella_7	C1S	-0.2286	0.2243	GeneID:716,Genbank:NM_201442.3,HGNC:HGNC:1247,MIM:120580	complement C1s			hsa04610,hsa05133,hsa05150,hsa05322	Complement and coagulation cascades|Pertussis|Staphylococcus aureus infection|Systemic lupus erythematosus
2172	0.953052	Prevotella_7	GPR153	-0.2282	0.2252	GeneID:387509,Genbank:NM_207370.3,HGNC:HGNC:23618,MIM:614269	G protein-coupled receptor 153	GO:0004930,GO:0005886,GO:0016021	G-protein coupled receptor activity|plasma membrane|integral component of membrane
2196	0.953052	Prevotella_7	TNFAIP2	-0.2275	0.2267	GeneID:7127,Genbank:XM_011537115.2,HGNC:HGNC:11895,MIM:603300	TNF alpha induced protein 2
2199	0.953052	Prevotella_7	ZNF724	-0.2274	0.2268	GeneID:440519,Genbank:XM_024451520.1,HGNC:HGNC:32460	zinc finger protein 724	GO:0003677,GO:0005634,GO:0006351,GO:0006355,GO:0046872	DNA binding|nucleus|transcription, DNA-templated|regulation of transcription, DNA-templated|metal ion binding
2202	0.953052	Prevotella_7	TPI1	0.2271	0.2274	GeneID:7167,Genbank:NM_001159287.1,HGNC:HGNC:12009,MIM:190450	triosephosphate isomerase 1			hsa00010,hsa00051,hsa00562	Glycolysis / Gluconeogenesis|Fructose and mannose metabolism|Inositol phosphate metabolism
2205	0.953052	Prevotella_7	TACC3	-0.227	0.2276	GeneID:10460,Genbank:NM_006342.2,HGNC:HGNC:11524,MIM:605303	transforming acidic coiled-coil containing protein 3			hsa03013	RNA transport
2206	0.953052	Prevotella_7	NHSL2	-0.227	0.2276	GeneID:340527,Genbank:XM_011530933.1,HGNC:HGNC:33737	NHS like 2	GO:0030154	cell differentiation
2209	0.953052	Prevotella_7	EPN3	0.2269	0.2278	GeneID:55040,Genbank:NM_017957.2,HGNC:HGNC:18235,MIM:607264	epsin 3	GO:0005634,GO:0005654,GO:0005905,GO:0008289,GO:0019897,GO:0030136,GO:0043231,GO:0048471,GO:0070062,GO:1990175	nucleus|nucleoplasm|clathrin-coated pit|lipid binding|extrinsic component of plasma membrane|clathrin-coated vesicle|intracellular membrane-bounded organelle|perinuclear region of cytoplasm|extracellular exosome|EH domain binding	hsa04144	Endocytosis
2217	0.953052	Prevotella_7	RASSF10	0.2267	0.2282	GeneID:644943,Genbank:NM_001080521.2,HGNC:HGNC:33984,MIM:614713	Ras association domain family member 10	GO:0000922,GO:0005815,GO:0005829,GO:0007165	spindle pole|microtubule organizing center|cytosol|signal transduction
2221	0.953052	Prevotella_7	FAM83F	0.2264	0.2291	GeneID:113828,Genbank:NM_138435.2,HGNC:HGNC:25148	family with sequence similarity 83 member F
2229	0.953052	Prevotella_7	C17orf53	-0.2262	0.2295	GeneID:78995,Genbank:NM_024032.4,HGNC:HGNC:28460	chromosome 17 open reading frame 53
2241	0.953052	Prevotella_7	HAPLN3	-0.2256	0.2307	GeneID:145864,Genbank:NM_178232.3,HGNC:HGNC:21446	hyaluronan and proteoglycan link protein 3	GO:0001501,GO:0005201,GO:0005540,GO:0005578,GO:0005615,GO:0007155,GO:0007417	skeletal system development|extracellular matrix structural constituent|hyaluronic acid binding|proteinaceous extracellular matrix|extracellular space|cell adhesion|central nervous system development
2242	0.953052	Prevotella_7	GRAMD2A	-0.2255	0.2308	GeneID:196996,Genbank:NM_001012642.2,HGNC:HGNC:27287	GRAM domain containing 2A	GO:0016021	integral component of membrane
2247	0.953052	Prevotella_7	GPT2	0.2253	0.2313	GeneID:84706,Genbank:NM_133443.3,HGNC:HGNC:18062,MIM:138210	glutamic--pyruvic transaminase 2	GO:0004021,GO:0005759,GO:0006103,GO:0008652,GO:0030170,GO:0042851,GO:0042853	L-alanine:2-oxoglutarate aminotransferase activity|mitochondrial matrix|2-oxoglutarate metabolic process|cellular amino acid biosynthetic process|pyridoxal phosphate binding|L-alanine metabolic process|L-alanine catabolic process	hsa00220,hsa00250	Arginine biosynthesis|Alanine, aspartate and glutamate metabolism
2250	0.953052	Prevotella_7	SGO1	-0.2249	0.2321	GeneID:151648,Genbank:NM_138484.4,HGNC:HGNC:25088,MIM:609168	shugoshin 1	GO:0000775,GO:0000776,GO:0000777,GO:0000779,GO:0000922,GO:0005654,GO:0005813,GO:0005829,GO:0007059,GO:0007062,GO:0008608,GO:0010457,GO:0019900,GO:0045132,GO:0051301,GO:0071962	chromosome, centromeric region|kinetochore|condensed chromosome kinetochore|condensed chromosome, centromeric region|spindle pole|nucleoplasm|centrosome|cytosol|chromosome segregation|sister chromatid cohesion|attachment of spindle microtubules to kinetochore|centriole-centriole cohesion|kinase binding|meiotic chromosome segregation|cell division|mitotic sister chromatid cohesion, centromeric	hsa04114	Oocyte meiosis
2256	0.953052	Prevotella_7	MAB21L3	0.2245	0.2329	GeneID:126868,Genbank:XM_011540625.2,HGNC:HGNC:26787	mab-21 like 3
2258	0.953052	Prevotella_7	CCNF	-0.2245	0.2331	GeneID:899,Genbank:NM_001323538.1,HGNC:HGNC:1591,MIM:600227	cyclin F	GO:0000209,GO:0000320,GO:0001890,GO:0004842,GO:0005634,GO:0005813,GO:0005814,GO:0005829,GO:0010826,GO:0016567,GO:0019005,GO:0030054,GO:0031146,GO:0043687,GO:0051301	protein polyubiquitination|re-entry into mitotic cell cycle|placenta development|ubiquitin-protein transferase activity|nucleus|centrosome|centriole|cytosol|negative regulation of centrosome duplication|protein ubiquitination|SCF ubiquitin ligase complex|cell junction|SCF-dependent proteasomal ubiquitin-dependent protein catabolic process|post-translational protein modification|cell division
2261	0.953052	Prevotella_7	LPAR3	-0.2243	0.2333	GeneID:23566,Genbank:XM_024446127.1,HGNC:HGNC:14298,MIM:605106	lysophosphatidic acid receptor 3	GO:0000187,GO:0001965,GO:0004930,GO:0005543,GO:0005886,GO:0005887,GO:0007186,GO:0007187,GO:0007204,GO:0007268,GO:0008289,GO:0030424,GO:0032060,GO:0048672,GO:0051482,GO:0051928,GO:0070915	activation of MAPK activity|G-protein alpha-subunit binding|G-protein coupled receptor activity|phospholipid binding|plasma membrane|integral component of plasma membrane|G-protein coupled receptor signaling pathway|G-protein coupled receptor signaling pathway, coupled to cyclic nucleotide second messenger|positive regulation of cytosolic calcium ion concentration|chemical synaptic transmission|l…	hsa04015,hsa04072,hsa04080,hsa04151,hsa05200	Rap1 signaling pathway|Phospholipase D signaling pathway|Neuroactive ligand-receptor interaction|PI3K-Akt signaling pathway|Pathways in cancer
2283	0.953052	Prevotella_7	ZWINT	-0.2231	0.2359	GeneID:11130,Genbank:NM_001005413.1,HGNC:HGNC:13195,MIM:609177	ZW10 interacting kinetochore protein	GO:0000070,GO:0000776,GO:0000777,GO:0005634,GO:0005654,GO:0005737,GO:0005829,GO:0007062,GO:0007093,GO:0016604,GO:0030425,GO:0047485,GO:0051301,GO:0051649	mitotic sister chromatid segregation|kinetochore|condensed chromosome kinetochore|nucleus|nucleoplasm|cytoplasm|cytosol|sister chromatid cohesion|mitotic cell cycle checkpoint|nuclear body|dendrite|protein N-terminus binding|cell division|establishment of localization in cell
2284	0.953052	Prevotella_7	PCLAF	-0.2231	0.236	GeneID:9768,Genbank:NM_001029989.2,HGNC:HGNC:28961,MIM:610696	PCNA clamp associated factor
2287	0.953052	Prevotella_7	ANKRD53	-0.2229	0.2364	GeneID:79998,Genbank:XM_005264569.5,HGNC:HGNC:25691,MIM:617009	ankyrin repeat domain 53	GO:0000922,GO:0005737,GO:0005819,GO:0007080,GO:0031116,GO:0051301,GO:0060236,GO:1902412	spindle pole|cytoplasm|spindle|mitotic metaphase plate congression|positive regulation of microtubule polymerization|cell division|regulation of mitotic spindle organization|regulation of mitotic cytokinesis
2290	0.953052	Prevotella_7	PTPRJ	0.2226	0.237	GeneID:5795,Genbank:XM_017018085.1,HGNC:HGNC:9673,MIM:600925	protein tyrosine phosphatase, receptor type J			hsa04520	Adherens junction
2291	0.953052	Prevotella_7	CCDC152	-0.2226	0.2371	GeneID:100129792,Genbank:NM_001134848.1,HGNC:HGNC:34438	coiled-coil domain containing 152
2292	0.953052	Prevotella_7	BIK	0.2226	0.2371	GeneID:638,Genbank:NM_001197.4,HGNC:HGNC:1051,MIM:603392	BCL2 interacting killer			hsa01522	Endocrine resistance
2294	0.953052	Prevotella_7	AIFM1	0.2225	0.2372	GeneID:9131,Genbank:NM_145812.2,HGNC:HGNC:8768,MIM:310490	apoptosis inducing factor mitochondria associated 1			hsa04210,hsa04217	Apoptosis|Necroptosis
2308	0.953052	Prevotella_7	GDF5	-0.2222	0.238	GeneID:8200,Genbank:NM_001319138.1,HGNC:HGNC:4220,MIM:601146	growth differentiation factor 5			hsa04060,hsa04350,hsa04390	Cytokine-cytokine receptor interaction|TGF-beta signaling pathway|Hippo signaling pathway
2310	0.953052	Prevotella_7	C2orf48	-0.2221	0.2382	GeneID:348738,Genbank:NM_182626.3,HGNC:HGNC:26322	chromosome 2 open reading frame 48
2312	0.953052	Prevotella_7	ELF5	-0.2221	0.2382	GeneID:2001,Genbank:XM_017017308.1,HGNC:HGNC:3320,MIM:605169	E74 like ETS transcription factor 5	GO:0000977,GO:0000981,GO:0001228,GO:0001712,GO:0005634,GO:0005737,GO:0006357,GO:0006366,GO:0008283,GO:0030154,GO:0035019,GO:0045596,GO:0060644	RNA polymerase II regulatory region sequence-specific DNA binding|RNA polymerase II transcription factor activity, sequence-specific DNA binding|transcriptional activator activity, RNA polymerase II transcription regulatory region sequence-specific DNA binding|ectodermal cell fate commitment|nucleus|cytoplasm|regulation of transcription from RNA polymerase II promoter|transcription from RNA polym…	hsa04917	Prolactin signaling pathway
2320	0.953052	Prevotella_7	RPS6KA1	0.2218	0.2389	GeneID:6195,Genbank:NM_002953.3,HGNC:HGNC:10430,MIM:601684	ribosomal protein S6 kinase A1			hsa04010,hsa04114,hsa04150,hsa04714,hsa04720,hsa04722,hsa04914,hsa04931	MAPK signaling pathway|Oocyte meiosis|mTOR signaling pathway|Thermogenesis|Long-term potentiation|Neurotrophin signaling pathway|Progesterone-mediated oocyte maturation|Insulin resistance
2321	0.953052	Prevotella_7	BCL2L14	-0.2218	0.2389	GeneID:79370,Genbank:XM_017019963.1,HGNC:HGNC:16657,MIM:606126	BCL2 like 14	GO:0005829,GO:0006915,GO:0012505,GO:0016020,GO:0019901,GO:0042981,GO:0043229,GO:2001238	cytosol|apoptotic process|endomembrane system|membrane|protein kinase binding|regulation of apoptotic process|intracellular organelle|positive regulation of extrinsic apoptotic signaling pathway
2324	0.953052	Prevotella_7	PTGDR	-0.2217	0.2391	GeneID:5729,Genbank:XM_005267891.4,HGNC:HGNC:9591,MIM:604687	prostaglandin D2 receptor			hsa04080	Neuroactive ligand-receptor interaction
2326	0.953052	Prevotella_7	DLX6	0.2215	0.2395	GeneID:1750,Genbank:NM_005222.3,HGNC:HGNC:2919,MIM:600030	distal-less homeobox 6	GO:0001501,GO:0003700,GO:0005634,GO:0007399,GO:0030326,GO:0030855,GO:0042472,GO:0043565,GO:0048646,GO:0050679,GO:0060021,GO:0060322	skeletal system development|DNA binding transcription factor activity|nucleus|nervous system development|embryonic limb morphogenesis|epithelial cell differentiation|inner ear morphogenesis|sequence-specific DNA binding|anatomical structure formation involved in morphogenesis|positive regulation of epithelial cell proliferation|palate development|head development
2339	0.953052	Prevotella_7	ASF1B	-0.2212	0.2401	GeneID:55723,Genbank:NM_018154.2,HGNC:HGNC:20996,MIM:609190	anti-silencing function 1B histone chaperone	GO:0000790,GO:0005654,GO:0006335,GO:0006336,GO:0006351,GO:0006355,GO:0007275,GO:0007283,GO:0016569,GO:0030154,GO:0042393,GO:0043234	nuclear chromatin|nucleoplasm|DNA replication-dependent nucleosome assembly|DNA replication-independent nucleosome assembly|transcription, DNA-templated|regulation of transcription, DNA-templated|multicellular organism development|spermatogenesis|covalent chromatin modification|cell differentiation|histone binding|protein complex
2353	0.953052	Prevotella_7	HOXC4	-0.22	0.2427	GeneID:3221,Genbank:NM_014620.5,HGNC:HGNC:5126,MIM:142974	homeobox C4	GO:0000980,GO:0001205,GO:0005634,GO:0009952,GO:0045944,GO:0048562,GO:0051216,GO:0071837	RNA polymerase II distal enhancer sequence-specific DNA binding|transcriptional activator activity, RNA polymerase II distal enhancer sequence-specific DNA binding|nucleus|anterior/posterior pattern specification|positive regulation of transcription from RNA polymerase II promoter|embryonic organ morphogenesis|cartilage development|HMG box domain binding
2367	0.953052	Prevotella_7	ICA1	0.2193	0.2443	GeneID:3382,Genbank:NM_001276478.1,HGNC:HGNC:5343,MIM:147625	islet cell autoantigen 1	GO:0000139,GO:0005737,GO:0005829,GO:0006836,GO:0019904,GO:0030054,GO:0030667,GO:0030672,GO:0043231,GO:0050796	Golgi membrane|cytoplasm|cytosol|neurotransmitter transport|protein domain specific binding|cell junction|secretory granule membrane|synaptic vesicle membrane|intracellular membrane-bounded organelle|regulation of insulin secretion	hsa04940	Type I diabetes mellitus
2371	0.953052	Prevotella_7	TYMSOS	-0.2191	0.2447	GeneID:494514,Genbank:NM_001012716.2,HGNC:HGNC:29553	TYMS opposite strand
2374	0.953052	Prevotella_7	WNT9A	-0.219	0.2449	GeneID:7483,Genbank:NM_003395.3,HGNC:HGNC:12778,MIM:602863	Wnt family member 9A	GO:0005109,GO:0005576,GO:0005578,GO:0005615,GO:0007093,GO:0007267,GO:0007275,GO:0008285,GO:0016055,GO:0030182,GO:0032331,GO:0035115,GO:0043154,GO:0045165,GO:0045597,GO:0045880,GO:0048018,GO:0048704,GO:0060070,GO:0061072,GO:0061303,GO:0070062,GO:0071300,GO:0072498	frizzled binding|extracellular region|proteinaceous extracellular matrix|extracellular space|mitotic cell cycle checkpoint|cell-cell signaling|multicellular organism development|negative regulation of cell proliferation|Wnt signaling pathway|neuron differentiation|negative regulation of chondrocyte differentiation|embryonic forelimb morphogenesis|negative regulation of cysteine-type endopeptidase…	hsa04150,hsa04310,hsa04390,hsa04550,hsa04916,hsa04934,hsa05165,hsa05166,hsa05200,hsa05205,hsa05217,hsa05224,hsa05225,hsa05226	mTOR signaling pathway|Wnt signaling pathway|Hippo signaling pathway|Signaling pathways regulating pluripotency of stem cells|Melanogenesis|Cushing syndrome|Human papillomavirus infection|Human T-cell leukemia virus 1 infection|Pathways in cancer|Proteoglycans in cancer|Basal cell carcinoma|Breast cancer|Hepatocellular carcinoma|Gastric cancer
2376	0.953052	Prevotella_7	C2orf50	-0.219	0.245	GeneID:130813,Genbank:NM_182500.2,HGNC:HGNC:26324	chromosome 2 open reading frame 50
2379	0.953052	Prevotella_7	KCNC3	-0.2189	0.2452	GeneID:3748,Genbank:NM_004977.2,HGNC:HGNC:6235,MIM:176264	potassium voltage-gated channel subfamily C member 3	GO:0005249,GO:0005856,GO:0005886,GO:0005938,GO:0008076,GO:0030054,GO:0030424,GO:0032591,GO:0034765,GO:0042734,GO:0043204,GO:0051260,GO:0051262,GO:0071805	voltage-gated potassium channel activity|cytoskeleton|plasma membrane|cell cortex|voltage-gated potassium channel complex|cell junction|axon|dendritic spine membrane|regulation of ion transmembrane transport|presynaptic membrane|perikaryon|protein homooligomerization|protein tetramerization|potassium ion transmembrane transport
2382	0.953052	Prevotella_7	MACC1	-0.2188	0.2455	GeneID:346389,Genbank:NM_182762.3,HGNC:HGNC:30215,MIM:612646	MACC1, MET transcriptional regulator	GO:0000977,GO:0001228,GO:0005634,GO:0005737,GO:0005739,GO:0008083,GO:0045944,GO:0051781	RNA polymerase II regulatory region sequence-specific DNA binding|transcriptional activator activity, RNA polymerase II transcription regulatory region sequence-specific DNA binding|nucleus|cytoplasm|mitochondrion|growth factor activity|positive regulation of transcription from RNA polymerase II promoter|positive regulation of cell division
2383	0.953052	Prevotella_7	TPX2	-0.2188	0.2455	GeneID:22974,Genbank:NM_012112.4,HGNC:HGNC:1249,MIM:605917	TPX2, microtubule nucleation factor	GO:0000278,GO:0000922,GO:0005524,GO:0005525,GO:0005634,GO:0005654,GO:0005815,GO:0005819,GO:0005829,GO:0005874,GO:0006915,GO:0008283,GO:0010389,GO:0015630,GO:0019901,GO:0032147,GO:0043203,GO:0045171,GO:0051301,GO:0060236,GO:0061676,GO:0072686,GO:0090307,GO:1901796	mitotic cell cycle|spindle pole|ATP binding|GTP binding|nucleus|nucleoplasm|microtubule organizing center|spindle|cytosol|microtubule|apoptotic process|cell proliferation|regulation of G2/M transition of mitotic cell cycle|microtubule cytoskeleton|protein kinase binding|activation of protein kinase activity|axon hillock|intercellular bridge|cell division|regulation of mitotic spindle organization…
2387	0.953052	Prevotella_7	TEDC2	-0.2185	0.2461	GeneID:80178,Genbank:XM_011522667.2,HGNC:HGNC:25849	tubulin epsilon and delta complex 2
2391	0.953052	Prevotella_7	FAM13C	-0.2183	0.2465	GeneID:220965,Genbank:XM_017015889.1,HGNC:HGNC:19371	family with sequence similarity 13 member C
2392	0.953052	Prevotella_7	NRG1	-0.2183	0.2466	GeneID:3084,Genbank:NM_001159999.2,HGNC:HGNC:7997,MIM:142445	neuregulin 1	GO:0000165,GO:0000187,GO:0000902,GO:0001964,GO:0003161,GO:0003222,GO:0003712,GO:0005102,GO:0005176,GO:0005178,GO:0005576,GO:0005615,GO:0005634,GO:0005737,GO:0005886,GO:0005887,GO:0007169,GO:0007171,GO:0007399,GO:0007416,GO:0007420,GO:0007422,GO:0007507,GO:0007517,GO:0007613,GO:0007626,GO:0008083,GO:0008283,GO:0008284,GO:0008366,GO:0009790,GO:0009897,GO:0010001,GO:0010625,GO:0010628,GO:0010667,GO:…	MAPK cascade|activation of MAPK activity|cell morphogenesis|startle response|cardiac conduction system development|ventricular trabecula myocardium morphogenesis|transcription cofactor activity|receptor binding|ErbB-2 class receptor binding|integrin binding|extracellular region|extracellular space|nucleus|cytoplasm|plasma membrane|integral component of plasma membrane|transmembrane receptor prote…	hsa01521,hsa04012	EGFR tyrosine kinase inhibitor resistance|ErbB signaling pathway
2397	0.953052	Prevotella_7	PLA2G10	0.218	0.2471	GeneID:8399,Genbank:NM_003561.2,HGNC:HGNC:9029,MIM:603603	phospholipase A2 group X	GO:0004620,GO:0004623,GO:0005509,GO:0005576,GO:0005615,GO:0006654,GO:0007411,GO:0010744,GO:0010884,GO:0016042,GO:0019369,GO:0032270,GO:0032308,GO:0036148,GO:0036149,GO:0036150,GO:0036151,GO:0036152,GO:0042632,GO:0043030,GO:0043433,GO:0050482,GO:0051977,GO:0090238,GO:0090370,GO:0102567,GO:0102568,GO:1990830	phospholipase activity|phospholipase A2 activity|calcium ion binding|extracellular region|extracellular space|phosphatidic acid biosynthetic process|axon guidance|positive regulation of macrophage derived foam cell differentiation|positive regulation of lipid storage|lipid catabolic process|arachidonic acid metabolic process|positive regulation of cellular protein metabolic process|positive regul…	hsa00564,hsa00565,hsa00590,hsa00591,hsa00592,hsa04014,hsa04270,hsa04972,hsa04975	Glycerophospholipid metabolism|Ether lipid metabolism|Arachidonic acid metabolism|Linoleic acid metabolism|alpha-Linolenic acid metabolism|Ras signaling pathway|Vascular smooth muscle contraction|Pancreatic secretion|Fat digestion and absorption
2400	0.953052	Prevotella_7	DDAH1	0.2179	0.2473	GeneID:23576,Genbank:NM_001134445.1,HGNC:HGNC:2715,MIM:604743	dimethylarginine dimethylaminohydrolase 1	GO:0000052,GO:0003073,GO:0003824,GO:0005739,GO:0005829,GO:0006527,GO:0007263,GO:0008285,GO:0016403,GO:0016597,GO:0043116,GO:0045429,GO:0045766,GO:0046872,GO:0050999,GO:0070062,GO:1900038	citrulline metabolic process|regulation of systemic arterial blood pressure|catalytic activity|mitochondrion|cytosol|arginine catabolic process|nitric oxide mediated signal transduction|negative regulation of cell proliferation|dimethylargininase activity|amino acid binding|negative regulation of vascular permeability|positive regulation of nitric oxide biosynthetic process|positive regulation of…
2403	0.953052	Prevotella_7	USHBP1	-0.2177	0.2477	GeneID:83878,Genbank:NM_001297703.1,HGNC:HGNC:24058,MIM:611810	USH1 protein network component harmonin binding protein 1	GO:0030165	PDZ domain binding
2407	0.953052	Prevotella_7	EME1	-0.2175	0.2482	GeneID:146956,Genbank:NM_001166131.1,HGNC:HGNC:24965,MIM:610885	essential meiotic structure-specific endonuclease 1	GO:0000712,GO:0000790,GO:0003677,GO:0004520,GO:0005654,GO:0005720,GO:0005730,GO:0006302,GO:0031297,GO:0031573,GO:0036297,GO:0046872,GO:0048476,GO:0072429	resolution of meiotic recombination intermediates|nuclear chromatin|DNA binding|endodeoxyribonuclease activity|nucleoplasm|nuclear heterochromatin|nucleolus|double-strand break repair|replication fork processing|intra-S DNA damage checkpoint|interstrand cross-link repair|metal ion binding|Holliday junction resolvase complex|response to intra-S DNA damage checkpoint signaling	hsa03440,hsa03460	Homologous recombination|Fanconi anemia pathway
2411	0.953052	Prevotella_7	TFAP2A	0.2173	0.2488	GeneID:7020,Genbank:XM_017011232.1,HGNC:HGNC:11742,MIM:107580	transcription factor AP-2 alpha
2414	0.953052	Prevotella_7	PROCR	-0.2171	0.2491	GeneID:10544,Genbank:NM_006404.4,HGNC:HGNC:9452,MIM:600646	protein C receptor			hsa04610	Complement and coagulation cascades
2416	0.953052	Prevotella_7	LDHA	0.217	0.2493	GeneID:3939,Genbank:NM_005566.3,HGNC:HGNC:6535,MIM:150000	lactate dehydrogenase A			hsa00010,hsa00270,hsa00620,hsa00640,hsa04066,hsa04922,hsa05230	Glycolysis / Gluconeogenesis|Cysteine and methionine metabolism|Pyruvate metabolism|Propanoate metabolism|HIF-1 signaling pathway|Glucagon signaling pathway|Central carbon metabolism in cancer
2423	0.953052	Prevotella_7	COL5A2	-0.2166	0.2503	GeneID:1290,Genbank:NM_000393.4,HGNC:HGNC:2210,MIM:120190	collagen type V alpha 2 chain	GO:0001501,GO:0001503,GO:0005201,GO:0005576,GO:0005588,GO:0005615,GO:0005788,GO:0030198,GO:0030199,GO:0030574,GO:0031012,GO:0043588,GO:0046332,GO:0046872,GO:0048592,GO:0071230,GO:1903225	skeletal system development|ossification|extracellular matrix structural constituent|extracellular region|collagen type V trimer|extracellular space|endoplasmic reticulum lumen|extracellular matrix organization|collagen fibril organization|collagen catabolic process|extracellular matrix|skin development|SMAD binding|metal ion binding|eye morphogenesis|cellular response to amino acid stimulus|nega…	hsa04974	Protein digestion and absorption
2436	0.953052	Prevotella_7	TCF7	-0.2162	0.2512	GeneID:6932,Genbank:NM_001346425.1,HGNC:HGNC:11639,MIM:189908	transcription factor 7	GO:0001047,GO:0001227,GO:0005634,GO:0005654,GO:0005667,GO:0005719,GO:0006351,GO:0006357,GO:0006955,GO:0008013,GO:0016604,GO:0021915,GO:0030538,GO:0033153,GO:0042127,GO:0043565,GO:0044212,GO:0044336,GO:0046632,GO:0048557,GO:0048619,GO:0060070,GO:0071353,GO:1904837	core promoter binding|transcriptional repressor activity, RNA polymerase II transcription regulatory region sequence-specific DNA binding|nucleus|nucleoplasm|transcription factor complex|nuclear euchromatin|transcription, DNA-templated|regulation of transcription from RNA polymerase II promoter|immune response|beta-catenin binding|nuclear body|neural tube development|embryonic genitalia morphogen…	hsa04310,hsa04390,hsa04520,hsa04916,hsa04934,hsa05165,hsa05200,hsa05210,hsa05213,hsa05215,hsa05216,hsa05217,hsa05221,hsa05224,hsa05225,hsa05226,hsa05412	Wnt signaling pathway|Hippo signaling pathway|Adherens junction|Melanogenesis|Cushing syndrome|Human papillomavirus infection|Pathways in cancer|Colorectal cancer|Endometrial cancer|Prostate cancer|Thyroid cancer|Basal cell carcinoma|Acute myeloid leukemia|Breast cancer|Hepatocellular carcinoma|Gastric cancer|Arrhythmogenic right ventricular cardiomyopathy (ARVC)
2440	0.953052	Prevotella_7	GIMAP4	-0.2158	0.252	GeneID:55303,Genbank:NM_018326.2,HGNC:HGNC:21872,MIM:608087	GTPase, IMAP family member 4	GO:0005525,GO:0005829	GTP binding|cytosol
2443	0.953052	Prevotella_7	FBXO16	0.2157	0.2522	GeneID:157574,Genbank:NM_001258211.1,HGNC:HGNC:13618,MIM:608519	F-box protein 16
2444	0.953052	Prevotella_7	ASRGL1	0.2157	0.2523	GeneID:80150,Genbank:NM_001083926.1,HGNC:HGNC:16448,MIM:609212	asparaginase like 1	GO:0004067,GO:0005634,GO:0005737,GO:0005829,GO:0006559,GO:0008798,GO:0033345	asparaginase activity|nucleus|cytoplasm|cytosol|L-phenylalanine catabolic process|beta-aspartyl-peptidase activity|asparagine catabolic process via L-aspartate
2455	0.953052	Prevotella_7	FUT2	0.2152	0.2535	GeneID:2524,Genbank:NM_000511.5,HGNC:HGNC:4013,MIM:182100	fucosyltransferase 2			hsa00601,hsa00603	Glycosphingolipid biosynthesis - lacto and neolacto series|Glycosphingolipid biosynthesis - globo and isoglobo series
2463	0.953052	Prevotella_7	KLF4	0.2149	0.2541	GeneID:9314,Genbank:NM_004235.5,HGNC:HGNC:6348,MIM:602253	Kruppel like factor 4			hsa04550	Signaling pathways regulating pluripotency of stem cells
2466	0.953052	Prevotella_7	OLFML1	-0.2148	0.2544	GeneID:283298,Genbank:XM_005252878.4,HGNC:HGNC:24473	olfactomedin like 1	GO:0005576	extracellular region
2469	0.953052	Prevotella_7	SMOC2	0.2146	0.2547	GeneID:64094,Genbank:NM_022138.2,HGNC:HGNC:20323,MIM:607223	SPARC related modular calcium binding 2	GO:0005509,GO:0005604,GO:0005614,GO:0007165,GO:0008201,GO:0010811,GO:0030198	calcium ion binding|basement membrane|interstitial matrix|signal transduction|heparin binding|positive regulation of cell-substrate adhesion|extracellular matrix organization
2475	0.953052	Prevotella_7	LOC105369201	0.2143	0.2554	GeneID:105369201,Genbank:XM_017022801.1	uncharacterized LOC105369201
2478	0.953052	Prevotella_7	CYP2S1	-0.2143	0.2556	GeneID:29785,Genbank:NM_030622.7,HGNC:HGNC:15654,MIM:611529	cytochrome P450 family 2 subfamily S member 1	GO:0005506,GO:0005783,GO:0005789,GO:0008392,GO:0008395,GO:0008401,GO:0019373,GO:0020037,GO:0031090,GO:0070330	iron ion binding|endoplasmic reticulum|endoplasmic reticulum membrane|arachidonic acid epoxygenase activity|steroid hydroxylase activity|retinoic acid 4-hydroxylase activity|epoxygenase P450 pathway|heme binding|organelle membrane|aromatase activity	hsa00830,hsa00980	Retinol metabolism|Metabolism of xenobiotics by cytochrome P450
2479	0.953052	Prevotella_7	PLEK2	-0.2143	0.2556	GeneID:26499,Genbank:NM_016445.2,HGNC:HGNC:19238,MIM:608007	pleckstrin 2	GO:0005737,GO:0005856,GO:0030036,GO:0031258,GO:0031346,GO:0035556,GO:0043325,GO:0080025	cytoplasm|cytoskeleton|actin cytoskeleton organization|lamellipodium membrane|positive regulation of cell projection organization|intracellular signal transduction|phosphatidylinositol-3,4-bisphosphate binding|phosphatidylinositol-3,5-bisphosphate binding
2487	0.953052	Prevotella_7	MISP	-0.2138	0.2566	GeneID:126353,Genbank:XM_011527685.2,HGNC:HGNC:27000,MIM:615289	mitotic spindle positioning	GO:0003779,GO:0005856,GO:0005886,GO:0005925,GO:0005938,GO:0007049,GO:0043231,GO:0051301	actin binding|cytoskeleton|plasma membrane|focal adhesion|cell cortex|cell cycle|intracellular membrane-bounded organelle|cell division
2488	0.953052	Prevotella_7	KCNMB2	0.2138	0.2566	GeneID:10242,Genbank:NM_181361.2,HGNC:HGNC:6286,MIM:605214	potassium calcium-activated channel subfamily M regulatory beta subunit 2	GO:0001508,GO:0005513,GO:0005886,GO:0005887,GO:0006813,GO:0007268,GO:0008076,GO:0008200,GO:0015269,GO:0015459,GO:0019228,GO:0019229	action potential|detection of calcium ion|plasma membrane|integral component of plasma membrane|potassium ion transport|chemical synaptic transmission|voltage-gated potassium channel complex|ion channel inhibitor activity|calcium-activated potassium channel activity|potassium channel regulator activity|neuronal action potential|regulation of vasoconstriction	hsa04022,hsa04270,hsa04911	cGMP-PKG signaling pathway|Vascular smooth muscle contraction|Insulin secretion
2496	0.953052	Prevotella_7	HMGCR	-0.2136	0.2571	GeneID:3156,Genbank:XM_011543357.1,HGNC:HGNC:5006,MIM:142910	3-hydroxy-3-methylglutaryl-CoA reductase	GO:0004420,GO:0005778,GO:0005783,GO:0005789,GO:0006695,GO:0006743,GO:0007568,GO:0007584,GO:0008299,GO:0008542,GO:0010664,GO:0010666,GO:0015936,GO:0016021,GO:0019216,GO:0032874,GO:0042282,GO:0042803,GO:0043407,GO:0045445,GO:0045471,GO:0045540,GO:0048643,GO:0048661,GO:0050662,GO:0051262,GO:0051721,GO:0061045,GO:0061179,GO:0070374,GO:0070402,GO:0097756	hydroxymethylglutaryl-CoA reductase (NADPH) activity|peroxisomal membrane|endoplasmic reticulum|endoplasmic reticulum membrane|cholesterol biosynthetic process|ubiquinone metabolic process|aging|response to nutrient|isoprenoid biosynthetic process|visual learning|negative regulation of striated muscle cell apoptotic process|positive regulation of cardiac muscle cell apoptotic process|coenzyme A m…	hsa00900,hsa04152,hsa04976	Terpenoid backbone biosynthesis|AMPK signaling pathway|Bile secretion
2502	0.953052	Prevotella_7	RBM47	0.2133	0.2578	GeneID:54502,Genbank:NM_001098634.1,HGNC:HGNC:30358	RNA binding motif protein 47	GO:0002244,GO:0003723,GO:0005634,GO:0016554	hematopoietic progenitor cell differentiation|RNA binding|nucleus|cytidine to uridine editing
2503	0.953052	Prevotella_7	GRIP2	-0.2133	0.2578	GeneID:80852,Genbank:XM_011534142.3,HGNC:HGNC:23841	glutamate receptor interacting protein 2	GO:0005829,GO:0005886,GO:0030159	cytosol|plasma membrane|receptor signaling complex scaffold activity
2506	0.953052	Prevotella_7	NEURL1B	-0.2132	0.258	GeneID:54492,Genbank:NM_001142651.2,HGNC:HGNC:35422,MIM:615893	neuralized E3 ubiquitin protein ligase 1B	GO:0005769,GO:0007219,GO:0016567,GO:0016740,GO:0016874,GO:0046872,GO:0070086	early endosome|Notch signaling pathway|protein ubiquitination|transferase activity|ligase activity|metal ion binding|ubiquitin-dependent endocytosis
2521	0.953052	Prevotella_7	SPAG5	-0.2127	0.2592	GeneID:10615,Genbank:NM_006461.3,HGNC:HGNC:13452,MIM:615562	sperm associated antigen 5	GO:0000070,GO:0000776,GO:0000777,GO:0005737,GO:0005876,GO:0007051,GO:0007059,GO:0008017,GO:0030496,GO:0032388,GO:0034451,GO:0035371,GO:0051294,GO:0051301,GO:0051988,GO:0071539,GO:0072686,GO:0090235,GO:0097431,GO:1905832	mitotic sister chromatid segregation|kinetochore|condensed chromosome kinetochore|cytoplasm|spindle microtubule|spindle organization|chromosome segregation|microtubule binding|midbody|positive regulation of intracellular transport|centriolar satellite|microtubule plus-end|establishment of spindle orientation|cell division|regulation of attachment of spindle microtubules to kinetochore|protein loc…
2523	0.953052	Prevotella_7	AGMAT	0.2126	0.2593	GeneID:79814,Genbank:NM_024758.4,HGNC:HGNC:18407,MIM:617887	agmatinase	GO:0005739,GO:0008295,GO:0008783,GO:0033388,GO:0046872,GO:0070062,GO:0097055	mitochondrion|spermidine biosynthetic process|agmatinase activity|putrescine biosynthetic process from arginine|metal ion binding|extracellular exosome|agmatine biosynthetic process	hsa00330	Arginine and proline metabolism
2524	0.953052	Prevotella_7	NCAPG	-0.2126	0.2593	GeneID:64151,Genbank:NM_022346.4,HGNC:HGNC:24304,MIM:606280	non-SMC condensin I complex subunit G	GO:0000779,GO:0000796,GO:0005634,GO:0005737,GO:0005829,GO:0007076,GO:0016020,GO:0051301	condensed chromosome, centromeric region|condensin complex|nucleus|cytoplasm|cytosol|mitotic chromosome condensation|membrane|cell division
2525	0.953052	Prevotella_7	HPGDS	-0.2126	0.2593	GeneID:27306,Genbank:NM_014485.2,HGNC:HGNC:17890,MIM:602598	hematopoietic prostaglandin D synthase	GO:0000287,GO:0004364,GO:0004667,GO:0005509,GO:0005737,GO:0005829,GO:0006693,GO:0007165,GO:0007626,GO:0019371,GO:0042803,GO:1901687,GO:2000255	magnesium ion binding|glutathione transferase activity|prostaglandin-D synthase activity|calcium ion binding|cytoplasm|cytosol|prostaglandin metabolic process|signal transduction|locomotory behavior|cyclooxygenase pathway|protein homodimerization activity|glutathione derivative biosynthetic process|negative regulation of male germ cell proliferation	hsa00480,hsa00590,hsa00980,hsa00982,hsa05204	Glutathione metabolism|Arachidonic acid metabolism|Metabolism of xenobiotics by cytochrome P450|Drug metabolism - cytochrome P450|Chemical carcinogenesis
2537	0.953052	Prevotella_7	AMMECR1	-0.2122	0.2604	GeneID:9949,Genbank:NM_001171689.1,HGNC:HGNC:467,MIM:300195	Alport syndrome, mental retardation, midface hypoplasia and elliptocytosis chromosomal region gene 1	GO:0005634	nucleus
2545	0.953052	Prevotella_7	S100A11	-0.2118	0.2613	GeneID:6282,Genbank:NM_005620.1,HGNC:HGNC:10488,MIM:603114	S100 calcium binding protein A11	GO:0001726,GO:0005509,GO:0005576,GO:0005615,GO:0005634,GO:0005737,GO:0005913,GO:0007165,GO:0008156,GO:0008285,GO:0034774,GO:0042803,GO:0043312,GO:0044548,GO:0048306,GO:0070062,GO:0098641	ruffle|calcium ion binding|extracellular region|extracellular space|nucleus|cytoplasm|cell-cell adherens junction|signal transduction|negative regulation of DNA replication|negative regulation of cell proliferation|secretory granule lumen|protein homodimerization activity|neutrophil degranulation|S100 protein binding|calcium-dependent protein binding|extracellular exosome|cadherin binding involve…
2548	0.953052	Prevotella_7	WNT2B	-0.2115	0.2618	GeneID:7482,Genbank:NM_004185.4,HGNC:HGNC:12781,MIM:601968	Wnt family member 2B	GO:0002062,GO:0002088,GO:0005109,GO:0005576,GO:0005578,GO:0005615,GO:0008584,GO:0009267,GO:0016055,GO:0021871,GO:0030182,GO:0043231,GO:0045165,GO:0060070,GO:0060492,GO:0060638,GO:0061072,GO:0061303,GO:0071425,GO:0090190,GO:0090263	chondrocyte differentiation|lens development in camera-type eye|frizzled binding|extracellular region|proteinaceous extracellular matrix|extracellular space|male gonad development|cellular response to starvation|Wnt signaling pathway|forebrain regionalization|neuron differentiation|intracellular membrane-bounded organelle|cell fate commitment|canonical Wnt signaling pathway|lung induction|mesench…	hsa04150,hsa04310,hsa04390,hsa04550,hsa04916,hsa04934,hsa05165,hsa05166,hsa05200,hsa05205,hsa05217,hsa05224,hsa05225,hsa05226	mTOR signaling pathway|Wnt signaling pathway|Hippo signaling pathway|Signaling pathways regulating pluripotency of stem cells|Melanogenesis|Cushing syndrome|Human papillomavirus infection|Human T-cell leukemia virus 1 infection|Pathways in cancer|Proteoglycans in cancer|Basal cell carcinoma|Breast cancer|Hepatocellular carcinoma|Gastric cancer
2554	0.953052	Prevotella_7	NXF3	-0.2113	0.2623	GeneID:56000,Genbank:NM_022052.1,HGNC:HGNC:8073,MIM:300316	nuclear RNA export factor 3	GO:0003723,GO:0003729,GO:0005634,GO:0005654,GO:0005737,GO:0006406,GO:0016973,GO:0042272	RNA binding|mRNA binding|nucleus|nucleoplasm|cytoplasm|mRNA export from nucleus|poly(A)+ mRNA export from nucleus|nuclear RNA export factor complex	hsa03008,hsa03013,hsa03015,hsa05164,hsa05168	Ribosome biogenesis in eukaryotes|RNA transport|mRNA surveillance pathway|Influenza A|Herpes simplex infection
2557	0.953052	Prevotella_7	PER3	0.2112	0.2626	GeneID:8863,Genbank:XM_017002734.1,HGNC:HGNC:8847,MIM:603427	period circadian regulator 3	GO:0000122,GO:0005634,GO:0005737,GO:0006351,GO:0019900,GO:0031625,GO:0032922,GO:0045187,GO:0050821	negative regulation of transcription from RNA polymerase II promoter|nucleus|cytoplasm|transcription, DNA-templated|kinase binding|ubiquitin protein ligase binding|circadian regulation of gene expression|regulation of circadian sleep/wake cycle, sleep|protein stabilization	hsa04710,hsa04713,hsa05168	Circadian rhythm|Circadian entrainment|Herpes simplex infection
2564	0.953052	Prevotella_7	ACOX2	0.2108	0.2636	GeneID:8309,Genbank:NM_003500.3,HGNC:HGNC:120,MIM:601641	acyl-CoA oxidase 2	GO:0003995,GO:0003997,GO:0005102,GO:0005777,GO:0005782,GO:0005829,GO:0006699,GO:0010942,GO:0016402,GO:0033539,GO:0033540,GO:0033791,GO:0042803,GO:0043231,GO:0050660,GO:0071949,GO:1902884	acyl-CoA dehydrogenase activity|acyl-CoA oxidase activity|receptor binding|peroxisome|peroxisomal matrix|cytosol|bile acid biosynthetic process|positive regulation of cell death|pristanoyl-CoA oxidase activity|fatty acid beta-oxidation using acyl-CoA dehydrogenase|fatty acid beta-oxidation using acyl-CoA oxidase|3alpha,7alpha,12alpha-trihydroxy-5beta-cholestanoyl-CoA 24-hydroxylase activity|prote…	hsa00120,hsa03320,hsa04146	Primary bile acid biosynthesis|PPAR signaling pathway|Peroxisome
2568	0.953052	Prevotella_7	MMEL1	0.2106	0.2639	GeneID:79258,Genbank:XM_017002311.1,HGNC:HGNC:14668	membrane metalloendopeptidase like 1	GO:0004222,GO:0005576,GO:0016021,GO:0046872	metalloendopeptidase activity|extracellular region|integral component of membrane|metal ion binding
2571	0.953052	Prevotella_7	DLX5	0.2104	0.2644	GeneID:1749,Genbank:NM_005221.5,HGNC:HGNC:2918,MIM:600028	distal-less homeobox 5			hsa04550	Signaling pathways regulating pluripotency of stem cells
2572	0.953052	Prevotella_7	CDCA8	-0.2104	0.2645	GeneID:55143,Genbank:NM_001256875.1,HGNC:HGNC:14629,MIM:609977	cell division cycle associated 8	GO:0000775,GO:0005730,GO:0005737,GO:0005819,GO:0007049,GO:0032133,GO:0043234,GO:0051301	chromosome, centromeric region|nucleolus|cytoplasm|spindle|cell cycle|chromosome passenger complex|protein complex|cell division
2576	0.953052	Prevotella_7	SLC16A2	-0.2102	0.2648	GeneID:6567,Genbank:NM_006517.4,HGNC:HGNC:10923,MIM:300095	solute carrier family 16 member 2	GO:0005215,GO:0005886,GO:0005887,GO:0006810,GO:0008028,GO:0015293,GO:0015349,GO:0015718,GO:0043252,GO:0070327	transporter activity|plasma membrane|integral component of plasma membrane|transport|monocarboxylic acid transmembrane transporter activity|symporter activity|thyroid hormone transmembrane transporter activity|monocarboxylic acid transport|sodium-independent organic anion transport|thyroid hormone transport	hsa04919	Thyroid hormone signaling pathway
2581	0.953052	Prevotella_7	SPDYA	-0.2101	0.2652	GeneID:245711,Genbank:NM_182756.3,HGNC:HGNC:30613,MIM:614029	speedy/RINGO cell cycle regulator family member A	GO:0000082,GO:0005634,GO:0005654,GO:0006974,GO:0007140,GO:0007275,GO:0008284,GO:0019901,GO:0030295,GO:0045737,GO:0045860	G1/S transition of mitotic cell cycle|nucleus|nucleoplasm|cellular response to DNA damage stimulus|male meiotic nuclear division|multicellular organism development|positive regulation of cell proliferation|protein kinase binding|protein kinase activator activity|positive regulation of cyclin-dependent protein serine/threonine kinase activity|positive regulation of protein kinase activity	hsa04114,hsa04914	Oocyte meiosis|Progesterone-mediated oocyte maturation
2583	0.953052	Prevotella_7	BPI	-0.2099	0.2655	GeneID:671,Genbank:NM_001725.2,HGNC:HGNC:1095,MIM:109195	bactericidal permeability increasing protein	GO:0001530,GO:0005576,GO:0005887,GO:0010494,GO:0019730,GO:0019731,GO:0032715,GO:0032717,GO:0032720,GO:0035578,GO:0035580,GO:0043031,GO:0043312,GO:0050829,GO:0061844,GO:0070062,GO:0071222	lipopolysaccharide binding|extracellular region|integral component of plasma membrane|cytoplasmic stress granule|antimicrobial humoral response|antibacterial humoral response|negative regulation of interleukin-6 production|negative regulation of interleukin-8 production|negative regulation of tumor necrosis factor production|azurophil granule lumen|specific granule lumen|negative regulation of ma…
2584	0.953052	Prevotella_7	AURKA	-0.2099	0.2656	GeneID:6790,Genbank:NM_198437.2,HGNC:HGNC:11393,MIM:603072	aurora kinase A			hsa04114,hsa04914	Oocyte meiosis|Progesterone-mediated oocyte maturation
2585	0.953052	Prevotella_7	LAPTM4B	-0.2099	0.2657	GeneID:55353,Genbank:NM_018407.4,HGNC:HGNC:13646,MIM:613296	lysosomal protein transmembrane 4 beta	GO:0005764,GO:0005765,GO:0005768,GO:0005769,GO:0005886,GO:0007032,GO:0016021,GO:0019900,GO:0031625,GO:0031902,GO:0032509,GO:0032585,GO:0032911,GO:0042995,GO:0097001,GO:0097213,GO:0097487,GO:1902936,GO:1905166,GO:1905671	lysosome|lysosomal membrane|endosome|early endosome|plasma membrane|endosome organization|integral component of membrane|kinase binding|ubiquitin protein ligase binding|late endosome membrane|endosome transport via multivesicular body sorting pathway|multivesicular body membrane|negative regulation of transforming growth factor beta1 production|cell projection|ceramide binding|regulation of lysos…	hsa04142	Lysosome
2589	0.953052	Prevotella_7	BZW2	-0.2097	0.2661	GeneID:28969,Genbank:NM_001159767.1,HGNC:HGNC:18808	basic leucine zipper and W2 domains 2	GO:0005737,GO:0007399,GO:0016020,GO:0030154,GO:0045296	cytoplasm|nervous system development|membrane|cell differentiation|cadherin binding
2595	0.953052	Prevotella_7	STIL	-0.2096	0.2664	GeneID:6491,Genbank:XM_017002123.1,HGNC:HGNC:10879,MIM:181590	STIL, centriolar assembly protein
2596	0.953052	Prevotella_7	NGFR	-0.2096	0.2664	GeneID:4804,Genbank:NM_002507.3,HGNC:HGNC:7809,MIM:162010	nerve growth factor receptor	GO:0004871,GO:0004872,GO:0004888,GO:0005031,GO:0005035,GO:0005516,GO:0005576,GO:0005634,GO:0005654,GO:0005768,GO:0005829,GO:0005886,GO:0005887,GO:0006886,GO:0006919,GO:0006954,GO:0006955,GO:0007266,GO:0007411,GO:0009986,GO:0010977,GO:0015026,GO:0016021,GO:0017137,GO:0031293,GO:0031625,GO:0032496,GO:0032922,GO:0042593,GO:0043005,GO:0043065,GO:0043066,GO:0043121,GO:0043154,GO:0043281,GO:0048011,GO:…	signal transducer activity|receptor activity|transmembrane signaling receptor activity|tumor necrosis factor-activated receptor activity|death receptor activity|calmodulin binding|extracellular region|nucleus|nucleoplasm|endosome|cytosol|plasma membrane|integral component of plasma membrane|intracellular protein transport|activation of cysteine-type endopeptidase activity involved in apoptotic pr…	hsa04010,hsa04014,hsa04015,hsa04060,hsa04151,hsa04215,hsa04722,hsa05202	MAPK signaling pathway|Ras signaling pathway|Rap1 signaling pathway|Cytokine-cytokine receptor interaction|PI3K-Akt signaling pathway|Apoptosis - multiple species|Neurotrophin signaling pathway|Transcriptional misregulation in cancer
2601	0.953052	Prevotella_7	IGFBP5	-0.2094	0.2667	GeneID:3488,Genbank:NM_000599.3,HGNC:HGNC:5474,MIM:146734	insulin like growth factor binding protein 5
2607	0.953052	Prevotella_7	CKS2	-0.2091	0.2675	GeneID:1164,Genbank:NM_001827.2,HGNC:HGNC:2000,MIM:116901	CDC28 protein kinase regulatory subunit 2			hsa05200,hsa05222	Pathways in cancer|Small cell lung cancer
2608	0.953052	Prevotella_7	CD1C	-0.2091	0.2675	GeneID:911,Genbank:NM_001765.2,HGNC:HGNC:1636,MIM:188340	CD1c molecule	GO:0002250,GO:0002286,GO:0005764,GO:0005886,GO:0005887,GO:0010008,GO:0030881,GO:0030883,GO:0030884,GO:0048007,GO:0050776,GO:0051861,GO:0071723	adaptive immune response|T cell activation involved in immune response|lysosome|plasma membrane|integral component of plasma membrane|endosome membrane|beta-2-microglobulin binding|endogenous lipid antigen binding|exogenous lipid antigen binding|antigen processing and presentation, exogenous lipid antigen via MHC class Ib|regulation of immune response|glycolipid binding|lipopeptide binding	hsa04530,hsa04640	Tight junction|Hematopoietic cell lineage
2615	0.953052	Prevotella_7	CCDC78	-0.2088	0.2682	GeneID:124093,Genbank:XM_017022929.1,HGNC:HGNC:14153,MIM:614666	coiled-coil domain containing 78	GO:0003009,GO:0005814,GO:0016529,GO:0030030,GO:0042383,GO:0048471,GO:0098535,GO:0098536	skeletal muscle contraction|centriole|sarcoplasmic reticulum|cell projection organization|sarcolemma|perinuclear region of cytoplasm|de novo centriole assembly involved in multi-ciliated epithelial cell differentiation|deuterosome
2616	0.953052	Prevotella_7	RNASET2	0.2087	0.2684	GeneID:8635,Genbank:XM_024446575.1,HGNC:HGNC:21686,MIM:612944	ribonuclease T2
2621	0.953052	Prevotella_7	SAA4	-0.2086	0.2687	GeneID:6291,Genbank:NM_006512.3,HGNC:HGNC:10516,MIM:104752	serum amyloid A4, constitutive	GO:0005576,GO:0005615,GO:0006953,GO:0034364,GO:0042056,GO:0060326,GO:0070062	extracellular region|extracellular space|acute-phase response|high-density lipoprotein particle|chemoattractant activity|cell chemotaxis|extracellular exosome
2625	0.953052	Prevotella_7	PROS1	-0.2083	0.2694	GeneID:5627,Genbank:NM_000313.3,HGNC:HGNC:9456,MIM:176880	protein S			hsa04610	Complement and coagulation cascades
2631	0.953052	Prevotella_7	KIF24	-0.208	0.2701	GeneID:347240,Genbank:XM_011517863.3,HGNC:HGNC:19916,MIM:613747	kinesin family member 24	GO:0003777,GO:0005524,GO:0005814,GO:0005829,GO:0005871,GO:0005874,GO:0007018,GO:0007019,GO:0008017,GO:0016887,GO:0042802,GO:0043234,GO:0060271,GO:0097711	microtubule motor activity|ATP binding|centriole|cytosol|kinesin complex|microtubule|microtubule-based movement|microtubule depolymerization|microtubule binding|ATPase activity|identical protein binding|protein complex|cilium assembly|ciliary basal body-plasma membrane docking
2632	0.953052	Prevotella_7	TMEM119	-0.208	0.2701	GeneID:338773,Genbank:NM_181724.2,HGNC:HGNC:27884	transmembrane protein 119	GO:0001649,GO:0005789,GO:0005886,GO:0007283,GO:0016021,GO:0030501,GO:0031214,GO:0033690,GO:0045669,GO:0048515,GO:1903012	osteoblast differentiation|endoplasmic reticulum membrane|plasma membrane|spermatogenesis|integral component of membrane|positive regulation of bone mineralization|biomineral tissue development|positive regulation of osteoblast proliferation|positive regulation of osteoblast differentiation|spermatid differentiation|positive regulation of bone development
2634	0.953052	Prevotella_7	SLC35F2	0.2078	0.2705	GeneID:54733,Genbank:NM_017515.4,HGNC:HGNC:23615	solute carrier family 35 member F2	GO:0016021,GO:0022857	integral component of membrane|transmembrane transporter activity
2635	0.953052	Prevotella_7	BEST1	-0.2078	0.2705	GeneID:7439,Genbank:XM_011545229.3,HGNC:HGNC:12703,MIM:607854	bestrophin 1
2638	0.953052	Prevotella_7	GTSE1	-0.2077	0.2708	GeneID:51512,Genbank:XM_005261627.4,HGNC:HGNC:13698,MIM:607477	G2 and S-phase expressed 1	GO:0005654,GO:0005829,GO:0005881,GO:0006977,GO:0007017,GO:0016020,GO:0030335,GO:0043161,GO:0046827,GO:0050821,GO:1900182,GO:1902749,GO:1904527	nucleoplasm|cytosol|cytoplasmic microtubule|DNA damage response, signal transduction by p53 class mediator resulting in cell cycle arrest|microtubule-based process|membrane|positive regulation of cell migration|proteasome-mediated ubiquitin-dependent protein catabolic process|positive regulation of protein export from nucleus|protein stabilization|positive regulation of protein localization to nu…	hsa04115	p53 signaling pathway
2639	0.953052	Prevotella_7	LOC112267874	-0.2077	0.2708	GeneID:112267874,Genbank:XM_024451970.1	translation initiation factor IF-2-like
2640	0.953052	Prevotella_7	THSD7B	-0.2077	0.2709	GeneID:80731,Genbank:NM_001316349.1,HGNC:HGNC:29348	thrombospondin type 1 domain containing 7B	GO:0016021	integral component of membrane
2641	0.953052	Prevotella_7	ST6GALNAC2	-0.2076	0.2709	GeneID:10610,Genbank:NM_006456.2,HGNC:HGNC:10867,MIM:610137	ST6 N-acetylgalactosaminide alpha-2,6-sialyltransferase 2
2643	0.953052	Prevotella_7	GATA5	-0.2075	0.2712	GeneID:140628,Genbank:NM_080473.4,HGNC:HGNC:15802,MIM:611496	GATA binding protein 5	GO:0000977,GO:0001085,GO:0001158,GO:0001228,GO:0003682,GO:0003700,GO:0003705,GO:0005634,GO:0005654,GO:0005667,GO:0007596,GO:0008270,GO:0044212,GO:0045944,GO:0060575,GO:0071773	RNA polymerase II regulatory region sequence-specific DNA binding|RNA polymerase II transcription factor binding|enhancer sequence-specific DNA binding|transcriptional activator activity, RNA polymerase II transcription regulatory region sequence-specific DNA binding|chromatin binding|DNA binding transcription factor activity|transcription factor activity, RNA polymerase II distal enhancer sequen…
2647	0.953052	Prevotella_7	PRDM5	-0.2075	0.2713	GeneID:11107,Genbank:XM_011531569.3,HGNC:HGNC:9349,MIM:614161	PR/SET domain 5	GO:0000122,GO:0000278,GO:0000978,GO:0001078,GO:0005634,GO:0005730,GO:0006351,GO:0008168,GO:0016575,GO:0016604,GO:0043565,GO:0044212,GO:0045892,GO:0046872,GO:0051567,GO:0070491,GO:1990830	negative regulation of transcription from RNA polymerase II promoter|mitotic cell cycle|RNA polymerase II proximal promoter sequence-specific DNA binding|transcriptional repressor activity, RNA polymerase II proximal promoter sequence-specific DNA binding|nucleus|nucleolus|transcription, DNA-templated|methyltransferase activity|histone deacetylation|nuclear body|sequence-specific DNA binding|tran…
2656	0.953052	Prevotella_7	TESPA1	-0.207	0.2724	GeneID:9840,Genbank:XM_011539037.3,HGNC:HGNC:29109,MIM:615664	thymocyte expressed, positive selection associated 1	GO:0005102,GO:0005737,GO:0005789,GO:0008180,GO:0010387,GO:0033089,GO:0050862	receptor binding|cytoplasm|endoplasmic reticulum membrane|COP9 signalosome|COP9 signalosome assembly|positive regulation of T cell differentiation in thymus|positive regulation of T cell receptor signaling pathway
2657	0.953052	Prevotella_7	CCNA1	-0.2069	0.2726	GeneID:8900,Genbank:XM_011535294.2,HGNC:HGNC:1577,MIM:604036	cyclin A1			hsa04110,hsa04152,hsa04218,hsa04914,hsa05161,hsa05165,hsa05169,hsa05200,hsa05202,hsa05203,hsa05221	Cell cycle|AMPK signaling pathway|Cellular senescence|Progesterone-mediated oocyte maturation|Hepatitis B|Human papillomavirus infection|Epstein-Barr virus infection|Pathways in cancer|Transcriptional misregulation in cancer|Viral carcinogenesis|Acute myeloid leukemia
2658	0.953052	Prevotella_7	RIIAD1	-0.2069	0.2726	GeneID:284485,Genbank:NM_001144956.1,HGNC:HGNC:26686	regulatory subunit of type II PKA R-subunit (RIIa) domain containing 1
2662	0.953052	Prevotella_7	ZNF404	-0.2067	0.273	GeneID:342908,Genbank:NM_001033719.2,HGNC:HGNC:19417	zinc finger protein 404	GO:0003677,GO:0005634,GO:0006351,GO:0006355,GO:0046872	DNA binding|nucleus|transcription, DNA-templated|regulation of transcription, DNA-templated|metal ion binding
2665	0.953052	Prevotella_7	POC1A	-0.2067	0.2732	GeneID:25886,Genbank:NM_001161580.1,HGNC:HGNC:24488,MIM:614783	POC1 centriolar protein A	GO:0000922,GO:0003431,GO:0005813,GO:0005814,GO:0007052,GO:0007283,GO:0010825,GO:0036064,GO:1905515	spindle pole|growth plate cartilage chondrocyte development|centrosome|centriole|mitotic spindle organization|spermatogenesis|positive regulation of centrosome duplication|ciliary basal body|non-motile cilium assembly
2666	0.953052	Prevotella_7	SLC51A	-0.2067	0.2732	GeneID:200931,Genbank:NM_152672.5,HGNC:HGNC:29955,MIM:612084	solute carrier family 51 alpha subunit	GO:0005789,GO:0005886,GO:0015125,GO:0015721,GO:0016021,GO:0016323,GO:0032782,GO:0042803,GO:0043234,GO:0046982	endoplasmic reticulum membrane|plasma membrane|bile acid transmembrane transporter activity|bile acid and bile salt transport|integral component of membrane|basolateral plasma membrane|bile acid secretion|protein homodimerization activity|protein complex|protein heterodimerization activity	hsa04976	Bile secretion
2668	0.953052	Prevotella_7	MYCL	-0.2066	0.2732	GeneID:4610,Genbank:NM_001033082.2,HGNC:HGNC:7555,MIM:164850	MYCL proto-oncogene, bHLH transcription factor	GO:0003677,GO:0003700,GO:0005634,GO:0045607,GO:0046983	DNA binding|DNA binding transcription factor activity|nucleus|regulation of inner ear auditory receptor cell differentiation|protein dimerization activity
2669	0.953052	Prevotella_7	PAFAH1B3	-0.2066	0.2734	GeneID:5050,Genbank:XM_017026848.1,HGNC:HGNC:8576,MIM:603074	platelet activating factor acetylhydrolase 1b catalytic subunit 3	GO:0003847,GO:0004623,GO:0005737,GO:0005829,GO:0006629,GO:0007283,GO:0007399,GO:0007420,GO:0016020,GO:0016042,GO:0042802,GO:0046982,GO:0047179,GO:0070062	1-alkyl-2-acetylglycerophosphocholine esterase activity|phospholipase A2 activity|cytoplasm|cytosol|lipid metabolic process|spermatogenesis|nervous system development|brain development|membrane|lipid catabolic process|identical protein binding|protein heterodimerization activity|platelet-activating factor acetyltransferase activity|extracellular exosome	hsa00565	Ether lipid metabolism
2671	0.953052	Prevotella_7	RRM2	-0.2065	0.2735	GeneID:6241,Genbank:NM_001165931.1,HGNC:HGNC:10452,MIM:180390	ribonucleotide reductase regulatory subunit M2			hsa00230,hsa00240,hsa00480,hsa00983,hsa04115	Purine metabolism|Pyrimidine metabolism|Glutathione metabolism|Drug metabolism - other enzymes|p53 signaling pathway
2672	0.953052	Prevotella_7	NXPE3	-0.2065	0.2736	GeneID:91775,Genbank:NM_001348992.1,HGNC:HGNC:28238	neurexophilin and PC-esterase domain family member 3	GO:0005576	extracellular region
2675	0.953052	Prevotella_7	GAS7	-0.2064	0.2738	GeneID:8522,Genbank:NM_201433.1,HGNC:HGNC:4169,MIM:603127	growth arrest specific 7
2678	0.953052	Prevotella_7	FOLH1B	-0.2063	0.274	GeneID:219595,Genbank:XM_017017319.2,HGNC:HGNC:13636,MIM:609020	folate hydrolase 1B	GO:0004181,GO:0005737,GO:0005886,GO:0005887,GO:0006508,GO:0006760,GO:0008233,GO:0008652,GO:0009986,GO:0016020,GO:0016805,GO:0035609,GO:0046872,GO:0070062,GO:1904492,GO:1904493	metallocarboxypeptidase activity|cytoplasm|plasma membrane|integral component of plasma membrane|proteolysis|folic acid-containing compound metabolic process|peptidase activity|cellular amino acid biosynthetic process|cell surface|membrane|dipeptidase activity|C-terminal protein deglutamylation|metal ion binding|extracellular exosome|Ac-Asp-Glu binding|tetrahydrofolyl-poly(glutamate) polymer bind…
2679	0.953052	Prevotella_7	C1R	-0.2063	0.2741	GeneID:715,Genbank:NM_001733.5,HGNC:HGNC:1246,MIM:613785	complement C1r	GO:0004252,GO:0005509,GO:0005576,GO:0005615,GO:0006955,GO:0006956,GO:0006958,GO:0008236,GO:0030449,GO:0031638,GO:0045087,GO:0070062,GO:0072562	serine-type endopeptidase activity|calcium ion binding|extracellular region|extracellular space|immune response|complement activation|complement activation, classical pathway|serine-type peptidase activity|regulation of complement activation|zymogen activation|innate immune response|extracellular exosome|blood microparticle	hsa04145,hsa04610,hsa05133,hsa05150,hsa05322	Phagosome|Complement and coagulation cascades|Pertussis|Staphylococcus aureus infection|Systemic lupus erythematosus
2680	0.953052	Prevotella_7	MCM4	-0.2063	0.2741	GeneID:4173,Genbank:NM_005914.3,HGNC:HGNC:6947,MIM:602638	minichromosome maintenance complex component 4			hsa03030,hsa04110	DNA replication|Cell cycle
2688	0.953052	Prevotella_7	CD109	-0.2058	0.2752	GeneID:135228,Genbank:NM_133493.4,HGNC:HGNC:21685,MIM:608859	CD109 molecule
2692	0.953052	Prevotella_7	PBX3	-0.2055	0.2761	GeneID:5090,Genbank:NM_006195.5,HGNC:HGNC:8634,MIM:176312	PBX homeobox 3	GO:0000980,GO:0001205,GO:0002087,GO:0005634,GO:0005667,GO:0007387,GO:0007388,GO:0007585,GO:0008344,GO:0021516,GO:0048666	RNA polymerase II distal enhancer sequence-specific DNA binding|transcriptional activator activity, RNA polymerase II distal enhancer sequence-specific DNA binding|regulation of respiratory gaseous exchange by neurological system process|nucleus|transcription factor complex|anterior compartment pattern formation|posterior compartment specification|respiratory gaseous exchange|adult locomotory beh…	hsa05202	Transcriptional misregulation in cancer
2694	0.953052	Prevotella_7	AMY1B	-0.2054	0.2762	GeneID:277,Genbank:XM_011541262.1,HGNC:HGNC:475,MIM:104701	amylase, alpha 1B (salivary)			hsa00500,hsa04970,hsa04973	Starch and sucrose metabolism|Salivary secretion|Carbohydrate digestion and absorption
2695	0.953052	Prevotella_7	AFF3	-0.2054	0.2763	GeneID:3899,Genbank:XM_011511171.3,HGNC:HGNC:6473,MIM:601464	AF4/FMR2 family member 3
2696	0.953052	Prevotella_7	ACBD7	-0.2053	0.2764	GeneID:414149,Genbank:NM_001039844.2,HGNC:HGNC:17715	acyl-CoA binding domain containing 7	GO:0000062,GO:0008289	fatty-acyl-CoA binding|lipid binding
2702	0.953052	Prevotella_7	CD40	-0.2051	0.2769	GeneID:958,Genbank:XM_017028135.1,HGNC:HGNC:11919,MIM:109535	CD40 molecule			hsa04060,hsa04064,hsa04514,hsa04620,hsa04672,hsa05144,hsa05145,hsa05166,hsa05169,hsa05202,hsa05310,hsa05320,hsa05322,hsa05330,hsa05340,hsa05416	Cytokine-cytokine receptor interaction|NF-kappa B signaling pathway|Cell adhesion molecules (CAMs)|Toll-like receptor signaling pathway|Intestinal immune network for IgA production|Malaria|Toxoplasmosis|Human T-cell leukemia virus 1 infection|Epstein-Barr virus infection|Transcriptional misregulation in cancer|Asthma|Autoimmune thyroid disease|Systemic lupus erythematosus|Allograft rejection|Prim…
2703	0.953052	Prevotella_7	OLFML3	-0.2051	0.2769	GeneID:56944,Genbank:NM_001286352.2,HGNC:HGNC:24956,MIM:610088	olfactomedin like 3	GO:0007275,GO:1903561	multicellular organism development|extracellular vesicle
2709	0.953052	Prevotella_7	LRRC73	-0.2049	0.2774	GeneID:221424,Genbank:NM_001271882.1,HGNC:HGNC:21375	leucine rich repeat containing 73
2712	0.953052	Prevotella_7	NRTN	-0.2047	0.2778	GeneID:4902,Genbank:XM_011528041.2,HGNC:HGNC:8007,MIM:602018	neurturin	GO:0000165,GO:0001755,GO:0005088,GO:0005102,GO:0005576,GO:0005622,GO:0007169,GO:0007399,GO:0007411,GO:0008083,GO:0021675,GO:0030424,GO:0031175	MAPK cascade|neural crest cell migration|Ras guanyl-nucleotide exchange factor activity|receptor binding|extracellular region|intracellular|transmembrane receptor protein tyrosine kinase signaling pathway|nervous system development|axon guidance|growth factor activity|nerve development|axon|neuron projection development
2714	0.953052	Prevotella_7	TTYH2	-0.2046	0.2782	GeneID:94015,Genbank:NM_032646.5,HGNC:HGNC:13877,MIM:608855	tweety family member 2	GO:0005254,GO:0005886,GO:0034707	chloride channel activity|plasma membrane|chloride channel complex
2716	0.953052	Prevotella_7	MSLN	-0.2045	0.2784	GeneID:10232,Genbank:NM_005823.5,HGNC:HGNC:7371,MIM:601051	mesothelin	GO:0005576,GO:0005615,GO:0005788,GO:0005794,GO:0005886,GO:0006501,GO:0007155,GO:0007160,GO:0009986,GO:0016020,GO:0031016,GO:0031225,GO:0043687,GO:0044267	extracellular region|extracellular space|endoplasmic reticulum lumen|Golgi apparatus|plasma membrane|C-terminal protein lipidation|cell adhesion|cell-matrix adhesion|cell surface|membrane|pancreas development|anchored component of membrane|post-translational protein modification|cellular protein metabolic process
2722	0.953052	Prevotella_7	GINS4	-0.2042	0.279	GeneID:84296,Genbank:XM_005273659.4,HGNC:HGNC:28226,MIM:610611	GINS complex subunit 4	GO:0000727,GO:0000811,GO:0001833,GO:0005654,GO:0005737,GO:0006270,GO:0006271,GO:0031298,GO:0032508	double-strand break repair via break-induced replication|GINS complex|inner cell mass cell proliferation|nucleoplasm|cytoplasm|DNA replication initiation|DNA strand elongation involved in DNA replication|replication fork protection complex|DNA duplex unwinding
2725	0.953052	Prevotella_7	FABP6	-0.2042	0.279	GeneID:2172,Genbank:NM_001130958.1,HGNC:HGNC:3561,MIM:600422	fatty acid binding protein 6	GO:0005737,GO:0005829,GO:0006629,GO:0008285,GO:0008289,GO:0015721,GO:0016020,GO:0019433,GO:0032052	cytoplasm|cytosol|lipid metabolic process|negative regulation of cell proliferation|lipid binding|bile acid and bile salt transport|membrane|triglyceride catabolic process|bile acid binding	hsa03320	PPAR signaling pathway
2730	0.953052	Prevotella_7	FAM111B	-0.2039	0.2798	GeneID:374393,Genbank:NM_198947.3,HGNC:HGNC:24200,MIM:615584	family with sequence similarity 111 member B
2731	0.953052	Prevotella_7	HKDC1	0.2039	0.2799	GeneID:80201,Genbank:NM_025130.3,HGNC:HGNC:23302,MIM:617221	hexokinase domain containing 1	GO:0001678,GO:0004340,GO:0005524,GO:0005536,GO:0005739,GO:0005829,GO:0006096,GO:0008865,GO:0019158,GO:0019318	cellular glucose homeostasis|glucokinase activity|ATP binding|glucose binding|mitochondrion|cytosol|glycolytic process|fructokinase activity|mannokinase activity|hexose metabolic process	hsa00010,hsa00051,hsa00052,hsa00500,hsa00520,hsa00524,hsa04066,hsa04910,hsa04930,hsa04973,hsa05230	Glycolysis / Gluconeogenesis|Fructose and mannose metabolism|Galactose metabolism|Starch and sucrose metabolism|Amino sugar and nucleotide sugar metabolism|Neomycin, kanamycin and gentamicin biosynthesis|HIF-1 signaling pathway|Insulin signaling pathway|Type II diabetes mellitus|Carbohydrate digestion and absorption|Central carbon metabolism in cancer
2733	0.953052	Prevotella_7	OAS3	-0.2038	0.28	GeneID:4940,Genbank:NM_006187.3,HGNC:HGNC:8088,MIM:603351	2'-5'-oligoadenylate synthetase 3	GO:0001730,GO:0003725,GO:0005524,GO:0005615,GO:0005654,GO:0005737,GO:0005829,GO:0005886,GO:0006139,GO:0009615,GO:0043231,GO:0045071,GO:0046872,GO:0051607,GO:0060333,GO:0060337,GO:0060700	2'-5'-oligoadenylate synthetase activity|double-stranded RNA binding|ATP binding|extracellular space|nucleoplasm|cytoplasm|cytosol|plasma membrane|nucleobase-containing compound metabolic process|response to virus|intracellular membrane-bounded organelle|negative regulation of viral genome replication|metal ion binding|defense response to virus|interferon-gamma-mediated signaling pathway|type I i…	hsa04621,hsa05160,hsa05162,hsa05164,hsa05168,hsa05169	NOD-like receptor signaling pathway|Hepatitis C|Measles|Influenza A|Herpes simplex infection|Epstein-Barr virus infection
2735	0.953052	Prevotella_7	NMUR1	-0.2038	0.2801	GeneID:10316,Genbank:XM_006712196.3,HGNC:HGNC:4518,MIM:604153	neuromedin U receptor 1	GO:0001607,GO:0004930,GO:0005622,GO:0005886,GO:0005887,GO:0006816,GO:0006821,GO:0006939,GO:0007186,GO:0007200,GO:0007202,GO:0007218,GO:0008188,GO:0016021,GO:0019722,GO:0042924,GO:0048016,GO:1903955	neuromedin U receptor activity|G-protein coupled receptor activity|intracellular|plasma membrane|integral component of plasma membrane|calcium ion transport|chloride transport|smooth muscle contraction|G-protein coupled receptor signaling pathway|phospholipase C-activating G-protein coupled receptor signaling pathway|activation of phospholipase C activity|neuropeptide signaling pathway|neuropepti…	hsa04080	Neuroactive ligand-receptor interaction
2736	0.953052	Prevotella_7	FAM3B	-0.2037	0.2802	GeneID:54097,Genbank:XM_011529649.2,HGNC:HGNC:1253,MIM:608617	family with sequence similarity 3 member B	GO:0005125,GO:0005576,GO:0006915,GO:0030073,GO:0070062	cytokine activity|extracellular region|apoptotic process|insulin secretion|extracellular exosome
2738	0.953052	Prevotella_7	PRR11	-0.2036	0.2806	GeneID:55771,Genbank:XM_024450828.1,HGNC:HGNC:25619,MIM:615920	proline rich 11	GO:0005634,GO:0005737,GO:0007050,GO:0016020,GO:0051726	nucleus|cytoplasm|cell cycle arrest|membrane|regulation of cell cycle
2746	0.953052	Prevotella_7	MYO3B	-0.2033	0.2812	GeneID:140469,Genbank:NM_138995.4,HGNC:HGNC:15576,MIM:610040	myosin IIIB	GO:0003774,GO:0003779,GO:0004674,GO:0005524,GO:0005737,GO:0007601,GO:0007605,GO:0016459,GO:0032426,GO:0050896,GO:0090103	motor activity|actin binding|protein serine/threonine kinase activity|ATP binding|cytoplasm|visual perception|sensory perception of sound|myosin complex|stereocilium tip|response to stimulus|cochlea morphogenesis
2747	0.953052	Prevotella_7	C10orf111	-0.2033	0.2813	GeneID:221060,Genbank:NM_153244.1,HGNC:HGNC:28582	chromosome 10 open reading frame 111	GO:0016021	integral component of membrane
2749	0.953052	Prevotella_7	ZNF662	-0.2033	0.2813	GeneID:389114,Genbank:NM_207404.3,HGNC:HGNC:31930	zinc finger protein 662	GO:0003677,GO:0005634,GO:0006351,GO:0006355,GO:0046872	DNA binding|nucleus|transcription, DNA-templated|regulation of transcription, DNA-templated|metal ion binding
2751	0.953052	Prevotella_7	PHYHIPL	-0.2032	0.2814	GeneID:84457,Genbank:XM_011540276.3,HGNC:HGNC:29378	phytanoyl-CoA 2-hydroxylase interacting protein like	GO:0005737,GO:0005739	cytoplasm|mitochondrion
2752	0.953052	Prevotella_7	F8	0.203	0.2819	GeneID:2157,Genbank:NM_000132.3,HGNC:HGNC:3546,MIM:300841	coagulation factor VIII			hsa04610	Complement and coagulation cascades
2755	0.953052	Prevotella_7	INAVA	-0.2029	0.2823	GeneID:55765,Genbank:XM_011509755.1,HGNC:HGNC:25599	innate immunity activator	GO:0000187,GO:0002221,GO:0002367,GO:0005634,GO:0005737,GO:0032494,GO:0032495,GO:0032731,GO:0032733,GO:0032755,GO:0032874,GO:0043123,GO:0045087,GO:0070431,GO:1903409	activation of MAPK activity|pattern recognition receptor signaling pathway|cytokine production involved in immune response|nucleus|cytoplasm|response to peptidoglycan|response to muramyl dipeptide|positive regulation of interleukin-1 beta production|positive regulation of interleukin-10 production|positive regulation of interleukin-6 production|positive regulation of stress-activated MAPK cascade…
2758	0.953052	Prevotella_7	TNFSF15	0.2028	0.2824	GeneID:9966,Genbank:NM_005118.3,HGNC:HGNC:11931,MIM:604052	TNF superfamily member 15			hsa04060	Cytokine-cytokine receptor interaction
2761	0.953052	Prevotella_7	GZMK	-0.2027	0.2826	GeneID:3003,Genbank:NM_002104.2,HGNC:HGNC:4711,MIM:600784	granzyme K	GO:0004252,GO:0005576,GO:0008236	serine-type endopeptidase activity|extracellular region|serine-type peptidase activity
2764	0.953052	Prevotella_7	BORA	-0.2026	0.2828	GeneID:79866,Genbank:XM_006719868.4,HGNC:HGNC:24724,MIM:610510	bora, aurora kinase A activator	GO:0000086,GO:0005829,GO:0007088,GO:0019901,GO:0032880,GO:0051301,GO:0060236	G2/M transition of mitotic cell cycle|cytosol|regulation of mitotic nuclear division|protein kinase binding|regulation of protein localization|cell division|regulation of mitotic spindle organization
2767	0.953052	Prevotella_7	HIST1H2AM	-0.2026	0.2831	GeneID:8336,Genbank:NM_003514.2,HGNC:HGNC:4735,MIM:602796	histone cluster 1 H2A family member m	GO:0000786,GO:0000790,GO:0003677,GO:0006342,GO:0046982	nucleosome|nuclear chromatin|DNA binding|chromatin silencing|protein heterodimerization activity	hsa04217,hsa05034,hsa05322	Necroptosis|Alcoholism|Systemic lupus erythematosus
2770	0.953052	Prevotella_7	TNNC1	-0.2025	0.2833	GeneID:7134,Genbank:NM_003280.2,HGNC:HGNC:11943,MIM:191040	troponin C1, slow skeletal and cardiac type	GO:0002086,GO:0003009,GO:0005509,GO:0005861,GO:0006937,GO:0010038,GO:0014883,GO:0031013,GO:0031014,GO:0032972,GO:0042803,GO:0043462,GO:0048306,GO:0051015,GO:0055010,GO:0060048,GO:1990584	diaphragm contraction|skeletal muscle contraction|calcium ion binding|troponin complex|regulation of muscle contraction|response to metal ion|transition between fast and slow fiber|troponin I binding|troponin T binding|regulation of muscle filament sliding speed|protein homodimerization activity|regulation of ATPase activity|calcium-dependent protein binding|actin filament binding|ventricular car…	hsa04020,hsa04260,hsa04261,hsa05410,hsa05414	Calcium signaling pathway|Cardiac muscle contraction|Adrenergic signaling in cardiomyocytes|Hypertrophic cardiomyopathy (HCM)|Dilated cardiomyopathy (DCM)
2771	0.953052	Prevotella_7	PKHD1L1	-0.2024	0.2834	GeneID:93035,Genbank:NM_177531.5,HGNC:HGNC:20313,MIM:607843	PKHD1 like 1	GO:0004872,GO:0005615,GO:0005829,GO:0005929,GO:0006955,GO:0016021	receptor activity|extracellular space|cytosol|cilium|immune response|integral component of membrane
2784	0.953052	Prevotella_7	MARVELD1	-0.2017	0.2853	GeneID:83742,Genbank:NM_031484.3,HGNC:HGNC:28674,MIM:616970	MARVEL domain containing 1	GO:0001766,GO:0005634,GO:0005737,GO:0005856,GO:0005886,GO:0007049,GO:0008104,GO:0016021,GO:0019911,GO:0042552,GO:0045121	membrane raft polarization|nucleus|cytoplasm|cytoskeleton|plasma membrane|cell cycle|protein localization|integral component of membrane|structural constituent of myelin sheath|myelination|membrane raft
2785	0.953052	Prevotella_7	PNMA8B	-0.2016	0.2853	GeneID:57469,Genbank:NM_020709.2,HGNC:HGNC:29206	PNMA family member 8B
2795	0.953052	Prevotella_7	HIST1H2BH	-0.2012	0.2863	GeneID:8345,Genbank:NM_003524.2,HGNC:HGNC:4755,MIM:602806	histone cluster 1 H2B family member h	GO:0000786,GO:0003677,GO:0005634,GO:0005654,GO:0005829,GO:0006334,GO:0016567,GO:0019899,GO:0043234,GO:0044389,GO:0046982,GO:0070062,GO:0097677	nucleosome|DNA binding|nucleus|nucleoplasm|cytosol|nucleosome assembly|protein ubiquitination|enzyme binding|protein complex|ubiquitin-like protein ligase binding|protein heterodimerization activity|extracellular exosome|STAT family protein binding	hsa05034,hsa05203,hsa05322	Alcoholism|Viral carcinogenesis|Systemic lupus erythematosus
2804	0.953052	Prevotella_7	FCRL6	-0.201	0.2869	GeneID:343413,Genbank:XM_006711292.3,HGNC:HGNC:31910,MIM:613562	Fc receptor like 6	GO:0005886,GO:0009897,GO:0016021,GO:0019902,GO:0019903,GO:0042289	plasma membrane|external side of plasma membrane|integral component of membrane|phosphatase binding|protein phosphatase binding|MHC class II protein binding
2805	0.953052	Prevotella_7	CHGA	0.201	0.287	GeneID:1113,Genbank:XM_011536370.2,HGNC:HGNC:1929,MIM:118910	chromogranin A	GO:0002026,GO:0002551,GO:0005576,GO:0005615,GO:0006996,GO:0008217,GO:0019730,GO:0030141,GO:0030658,GO:0030816,GO:0031640,GO:0032762,GO:0033604,GO:0042583,GO:0042629,GO:0043303,GO:0045087,GO:0045576,GO:0048471,GO:0050829,GO:0050830,GO:0050832,GO:0060452,GO:0086030,GO:0097756,GO:1900738,GO:1901215,GO:1901899,GO:2000707	regulation of the force of heart contraction|mast cell chemotaxis|extracellular region|extracellular space|organelle organization|regulation of blood pressure|antimicrobial humoral response|secretory granule|transport vesicle membrane|positive regulation of cAMP metabolic process|killing of cells of other organism|mast cell cytokine production|negative regulation of catecholamine secretion|chroma…
2809	0.953052	Prevotella_7	SULF2	-0.2009	0.2871	GeneID:55959,Genbank:XM_005260458.3,HGNC:HGNC:20392,MIM:610013	sulfatase 2	GO:0001822,GO:0002063,GO:0003094,GO:0004065,GO:0005509,GO:0005615,GO:0005783,GO:0005795,GO:0005886,GO:0008449,GO:0009611,GO:0009986,GO:0010575,GO:0014846,GO:0030177,GO:0030201,GO:0032836,GO:0035413,GO:0035860,GO:0040037,GO:0048706,GO:0051216,GO:0060348,GO:0060384,GO:0090263,GO:0097421,GO:2000345	kidney development|chondrocyte development|glomerular filtration|arylsulfatase activity|calcium ion binding|extracellular space|endoplasmic reticulum|Golgi stack|plasma membrane|N-acetylglucosamine-6-sulfatase activity|response to wounding|cell surface|positive regulation of vascular endothelial growth factor production|esophagus smooth muscle contraction|positive regulation of Wnt signaling path…
2811	0.953052	Prevotella_7	GDA	0.2009	0.2872	GeneID:9615,Genbank:NM_001242507.2,HGNC:HGNC:4212,MIM:139260	guanine deaminase	GO:0005622,GO:0005829,GO:0006139,GO:0006147,GO:0006195,GO:0007399,GO:0008270,GO:0008892,GO:0046098,GO:0070062	intracellular|cytosol|nucleobase-containing compound metabolic process|guanine catabolic process|purine nucleotide catabolic process|nervous system development|zinc ion binding|guanine deaminase activity|guanine metabolic process|extracellular exosome	hsa00230	Purine metabolism
2812	0.953052	Prevotella_7	RUNX1T1	-0.2008	0.2873	GeneID:862,Genbank:NM_001198633.1,HGNC:HGNC:1535,MIM:133435	RUNX1 translocation partner 1	GO:0003700,GO:0003714,GO:0005634,GO:0005654,GO:0006351,GO:0006355,GO:0010977,GO:0016363,GO:0017053,GO:0042803,GO:0045444,GO:0045599,GO:0045892,GO:0046872,GO:0051101	DNA binding transcription factor activity|transcription corepressor activity|nucleus|nucleoplasm|transcription, DNA-templated|regulation of transcription, DNA-templated|negative regulation of neuron projection development|nuclear matrix|transcriptional repressor complex|protein homodimerization activity|fat cell differentiation|negative regulation of fat cell differentiation|negative regulation o…	hsa05200,hsa05202,hsa05221	Pathways in cancer|Transcriptional misregulation in cancer|Acute myeloid leukemia
2813	0.953052	Prevotella_7	KCTD1	-0.2007	0.2877	GeneID:284252,Genbank:NM_001258222.2,HGNC:HGNC:18249,MIM:613420	potassium channel tetramerization domain containing 1	GO:0000122,GO:0003714,GO:0005634,GO:0005654,GO:0006351,GO:0008134,GO:0042802,GO:0045892,GO:0051260	negative regulation of transcription from RNA polymerase II promoter|transcription corepressor activity|nucleus|nucleoplasm|transcription, DNA-templated|transcription factor binding|identical protein binding|negative regulation of transcription, DNA-templated|protein homooligomerization
2816	0.953052	Prevotella_7	JAKMIP2	-0.2006	0.2879	GeneID:9832,Genbank:NM_001282282.1,HGNC:HGNC:29067,MIM:611197	janus kinase and microtubule interacting protein 2	GO:0005794,GO:0008017,GO:0019900	Golgi apparatus|microtubule binding|kinase binding
2818	0.953052	Prevotella_7	MAPK11	0.2005	0.2881	GeneID:5600,Genbank:NM_002751.6,HGNC:HGNC:6873,MIM:602898	mitogen-activated protein kinase 11			hsa01522,hsa04010,hsa04015,hsa04068,hsa04071,hsa04218,hsa04261,hsa04370,hsa04380,hsa04550,hsa04611,hsa04620,hsa04621,hsa04622,hsa04625,hsa04657,hsa04658,hsa04659,hsa04660,hsa04664,hsa04668,hsa04670,hsa04714,hsa04722,hsa04723,hsa04728,hsa04750,hsa04912,hsa04914,hsa04917,hsa04926,hsa04933,hsa05014,hsa05120,hsa05131,hsa05132,hsa05133,hsa05140,hsa05142,hsa05145,hsa05152,hsa05160,hsa05163,hsa05164,hsa…	Endocrine resistance|MAPK signaling pathway|Rap1 signaling pathway|FoxO signaling pathway|Sphingolipid signaling pathway|Cellular senescence|Adrenergic signaling in cardiomyocytes|VEGF signaling pathway|Osteoclast differentiation|Signaling pathways regulating pluripotency of stem cells|Platelet activation|Toll-like receptor signaling pathway|NOD-like receptor signaling pathway|RIG-I-like receptor…
2821	0.953052	Prevotella_7	KIAA1614	-0.2002	0.2887	GeneID:57710,Genbank:NM_020950.1,HGNC:HGNC:29327	KIAA1614
2828	0.953052	Prevotella_7	FZD5	0.1999	0.2896	GeneID:7855,Genbank:XM_024453130.1,HGNC:HGNC:4043,MIM:601723	frizzled class receptor 5	GO:0000139,GO:0000578,GO:0001525,GO:0001540,GO:0002726,GO:0004930,GO:0005886,GO:0005887,GO:0005923,GO:0007223,GO:0007416,GO:0008285,GO:0008595,GO:0009986,GO:0016021,GO:0017147,GO:0019901,GO:0030182,GO:0030669,GO:0031077,GO:0031625,GO:0031901,GO:0032729,GO:0033077,GO:0035567,GO:0042813,GO:0043507,GO:0044332,GO:0045944,GO:0048469,GO:0048471,GO:0048596,GO:0050718,GO:0060061,GO:0060070,GO:0060071,GO:…	Golgi membrane|embryonic axis specification|angiogenesis|amyloid-beta binding|positive regulation of T cell cytokine production|G-protein coupled receptor activity|plasma membrane|integral component of plasma membrane|bicellular tight junction|Wnt signaling pathway, calcium modulating pathway|synapse assembly|negative regulation of cell proliferation|anterior/posterior axis specification, embryo|…	hsa04150,hsa04310,hsa04390,hsa04550,hsa04916,hsa04934,hsa05165,hsa05166,hsa05200,hsa05205,hsa05217,hsa05224,hsa05225,hsa05226	mTOR signaling pathway|Wnt signaling pathway|Hippo signaling pathway|Signaling pathways regulating pluripotency of stem cells|Melanogenesis|Cushing syndrome|Human papillomavirus infection|Human T-cell leukemia virus 1 infection|Pathways in cancer|Proteoglycans in cancer|Basal cell carcinoma|Breast cancer|Hepatocellular carcinoma|Gastric cancer
2830	0.953052	Prevotella_7	COCH	-0.1998	0.2899	GeneID:1690,Genbank:XM_017021071.1,HGNC:HGNC:2180,MIM:603196	cochlin
2832	0.953052	Prevotella_7	LGSN	-0.1997	0.29	GeneID:51557,Genbank:NM_001143940.1,HGNC:HGNC:21016,MIM:611470	lengsin, lens protein with glutamine synthetase domain	GO:0004356,GO:0005886,GO:0006542	glutamate-ammonia ligase activity|plasma membrane|glutamine biosynthetic process
2836	0.953052	Prevotella_7	PTGDR2	-0.1996	0.2902	GeneID:11251,Genbank:NM_004778.2,HGNC:HGNC:4502,MIM:604837	prostaglandin D2 receptor 2	GO:0001785,GO:0004930,GO:0004956,GO:0004958,GO:0005622,GO:0005886,GO:0005887,GO:0006935,GO:0006955,GO:0007186,GO:0007187,GO:0007193,GO:0007218,GO:0007268,GO:0019722,GO:0042923,GO:0043005,GO:0045745,GO:2000255	prostaglandin J receptor activity|G-protein coupled receptor activity|prostaglandin D receptor activity|prostaglandin F receptor activity|intracellular|plasma membrane|integral component of plasma membrane|chemotaxis|immune response|G-protein coupled receptor signaling pathway|G-protein coupled receptor signaling pathway, coupled to cyclic nucleotide second messenger|adenylate cyclase-inhibiting …
2838	0.953052	Prevotella_7	NOG	-0.1996	0.2904	GeneID:9241,Genbank:NM_005450.4,HGNC:HGNC:7866,MIM:602991	noggin	GO:0000122,GO:0001501,GO:0001649,GO:0001701,GO:0001706,GO:0001707,GO:0001837,GO:0001839,GO:0001843,GO:0003149,GO:0003151,GO:0003203,GO:0003223,GO:0005576,GO:0005615,GO:0007399,GO:0008045,GO:0009953,GO:0010628,GO:0019955,GO:0021510,GO:0021533,GO:0021983,GO:0030336,GO:0030509,GO:0030514,GO:0035019,GO:0042060,GO:0042474,GO:0042733,GO:0042803,GO:0045668,GO:0045944,GO:0048318,GO:0048570,GO:0048706,GO:…	negative regulation of transcription from RNA polymerase II promoter|skeletal system development|osteoblast differentiation|in utero embryonic development|endoderm formation|mesoderm formation|epithelial to mesenchymal transition|neural plate morphogenesis|neural tube closure|membranous septum morphogenesis|outflow tract morphogenesis|endocardial cushion morphogenesis|ventricular compact myocardi…	hsa04350	TGF-beta signaling pathway
2845	0.953052	Prevotella_7	FOXP2	0.1993	0.2911	GeneID:93986,Genbank:XM_017012801.2,HGNC:HGNC:13875,MIM:605317	forkhead box P2	GO:0000981,GO:0003677,GO:0005634,GO:0006351,GO:0009653,GO:0021757,GO:0021758,GO:0030154,GO:0042803,GO:0043565,GO:0046872	RNA polymerase II transcription factor activity, sequence-specific DNA binding|DNA binding|nucleus|transcription, DNA-templated|anatomical structure morphogenesis|caudate nucleus development|putamen development|cell differentiation|protein homodimerization activity|sequence-specific DNA binding|metal ion binding
2847	0.953052	Prevotella_7	SPAG1	-0.1992	0.2913	GeneID:6674,Genbank:XM_017013754.1,HGNC:HGNC:11212,MIM:603395	sperm associated antigen 1	GO:0005525,GO:0005737,GO:0005829,GO:0007338,GO:0016787,GO:0070286	GTP binding|cytoplasm|cytosol|single fertilization|hydrolase activity|axonemal dynein complex assembly
2850	0.953052	Prevotella_7	RNASE2	-0.199	0.2917	GeneID:6036,Genbank:NM_002934.2,HGNC:HGNC:10045,MIM:131410	ribonuclease A family member 2	GO:0003676,GO:0004519,GO:0004522,GO:0004540,GO:0005576,GO:0006401,GO:0006935,GO:0035578,GO:0043312,GO:0051607,GO:0070062,GO:0090501,GO:1903955	nucleic acid binding|endonuclease activity|ribonuclease A activity|ribonuclease activity|extracellular region|RNA catabolic process|chemotaxis|azurophil granule lumen|neutrophil degranulation|defense response to virus|extracellular exosome|RNA phosphodiester bond hydrolysis|positive regulation of protein targeting to mitochondrion
2858	0.953052	Prevotella_7	MORN2	-0.1987	0.2926	GeneID:729967,Genbank:NM_001145450.1,HGNC:HGNC:30166	MORN repeat containing 2
2863	0.953052	Prevotella_7	C19orf33	-0.1984	0.2932	GeneID:64073,Genbank:NM_001317801.1,HGNC:HGNC:16668	chromosome 19 open reading frame 33	GO:0005634,GO:0005829,GO:0005886	nucleus|cytosol|plasma membrane
2864	0.953052	Prevotella_7	SLC4A3	0.1984	0.2933	GeneID:6508,Genbank:NM_001326559.1,HGNC:HGNC:11029,MIM:106195	solute carrier family 4 member 3	GO:0005452,GO:0005886,GO:0005887,GO:0006810,GO:0008510,GO:0015301,GO:0015701,GO:0016020,GO:0051453	inorganic anion exchanger activity|plasma membrane|integral component of plasma membrane|transport|sodium:bicarbonate symporter activity|anion:anion antiporter activity|bicarbonate transport|membrane|regulation of intracellular pH
2865	0.953052	Prevotella_7	FABP4	-0.1983	0.2934	GeneID:2167,Genbank:NM_001442.2,HGNC:HGNC:3559,MIM:600434	fatty acid binding protein 4	GO:0001816,GO:0005504,GO:0005634,GO:0005737,GO:0005811,GO:0005829,GO:0006469,GO:0019433,GO:0042632,GO:0045892,GO:0050729,GO:0050872,GO:0050873,GO:0070062,GO:0071285,GO:0071356	cytokine production|fatty acid binding|nucleus|cytoplasm|lipid droplet|cytosol|negative regulation of protein kinase activity|triglyceride catabolic process|cholesterol homeostasis|negative regulation of transcription, DNA-templated|positive regulation of inflammatory response|white fat cell differentiation|brown fat cell differentiation|extracellular exosome|cellular response to lithium ion|cell…	hsa03320,hsa04923	PPAR signaling pathway|Regulation of lipolysis in adipocytes
2873	0.953052	Prevotella_7	ANPEP	-0.1981	0.294	GeneID:290,Genbank:XM_011521473.1,HGNC:HGNC:500,MIM:151530	alanyl aminopeptidase, membrane	GO:0001525,GO:0001618,GO:0004177,GO:0004872,GO:0005615,GO:0005765,GO:0005793,GO:0005886,GO:0007165,GO:0007267,GO:0008217,GO:0008237,GO:0008270,GO:0009897,GO:0016021,GO:0030154,GO:0030667,GO:0042277,GO:0043171,GO:0043312,GO:0070006,GO:0070062	angiogenesis|virus receptor activity|aminopeptidase activity|receptor activity|extracellular space|lysosomal membrane|endoplasmic reticulum-Golgi intermediate compartment|plasma membrane|signal transduction|cell-cell signaling|regulation of blood pressure|metallopeptidase activity|zinc ion binding|external side of plasma membrane|integral component of membrane|cell differentiation|secretory granu…	hsa00480,hsa04614,hsa04640	Glutathione metabolism|Renin-angiotensin system|Hematopoietic cell lineage
2874	0.953052	Prevotella_7	ALKAL2	-0.198	0.2944	GeneID:285016,Genbank:XM_011510342.3,HGNC:HGNC:27683	ALK and LTK ligand 2	GO:0005576,GO:0010976,GO:0030298,GO:0030971,GO:0070374,GO:0070378	extracellular region|positive regulation of neuron projection development|receptor signaling protein tyrosine kinase activator activity|receptor tyrosine kinase binding|positive regulation of ERK1 and ERK2 cascade|positive regulation of ERK5 cascade
2879	0.953052	Prevotella_7	DRC1	-0.1977	0.2949	GeneID:92749,Genbank:NM_145038.4,HGNC:HGNC:24245,MIM:615288	dynein regulatory complex subunit 1	GO:0005930,GO:0007368,GO:0007507,GO:0060285,GO:0070286	axoneme|determination of left/right symmetry|heart development|cilium-dependent cell motility|axonemal dynein complex assembly
2882	0.953052	Prevotella_7	GCNT2	0.1977	0.2951	GeneID:2651,Genbank:XM_005248999.2,HGNC:HGNC:4204,MIM:600429	glucosaminyl (N-acetyl) transferase 2 (I blood group)			hsa00601	Glycosphingolipid biosynthesis - lacto and neolacto series
2891	0.953052	Prevotella_7	ZNF474	-0.1973	0.2959	GeneID:133923,Genbank:NM_207317.2,HGNC:HGNC:23245	zinc finger protein 474	GO:0003676,GO:0046872	nucleic acid binding|metal ion binding
2896	0.953052	Prevotella_7	HIST1H2BL	-0.1971	0.2964	GeneID:8340,Genbank:NM_003519.3,HGNC:HGNC:4748,MIM:602800	histone cluster 1 H2B family member l	GO:0000786,GO:0003677,GO:0005634,GO:0005654,GO:0005829,GO:0006334,GO:0016567,GO:0046982,GO:0070062	nucleosome|DNA binding|nucleus|nucleoplasm|cytosol|nucleosome assembly|protein ubiquitination|protein heterodimerization activity|extracellular exosome	hsa05034,hsa05203,hsa05322	Alcoholism|Viral carcinogenesis|Systemic lupus erythematosus
2899	0.953052	Prevotella_7	MYCBP	-0.1969	0.2971	GeneID:26292,Genbank:NM_012333.4,HGNC:HGNC:7554,MIM:606535	MYC binding protein	GO:0003713,GO:0005634,GO:0005737,GO:0005739,GO:0006351,GO:0006355,GO:0007283	transcription coactivator activity|nucleus|cytoplasm|mitochondrion|transcription, DNA-templated|regulation of transcription, DNA-templated|spermatogenesis
2900	0.953052	Prevotella_7	NUP62CL	-0.1968	0.2972	GeneID:54830,Genbank:NM_017681.2,HGNC:HGNC:25960	nucleoporin 62 C-terminal like	GO:0005487,GO:0005543,GO:0006606,GO:0017056,GO:0044613,GO:0071426	nucleocytoplasmic transporter activity|phospholipid binding|protein import into nucleus|structural constituent of nuclear pore|nuclear pore central transport channel|ribonucleoprotein complex export from nucleus
2904	0.953052	Prevotella_7	AFF2	-0.1966	0.2978	GeneID:2334,Genbank:NM_002025.3,HGNC:HGNC:3776,MIM:300806	AF4/FMR2 family member 2	GO:0002151,GO:0006397,GO:0007420,GO:0007611,GO:0008380,GO:0010468,GO:0010629,GO:0016607,GO:0035063,GO:0043484	G-quadruplex RNA binding|mRNA processing|brain development|learning or memory|RNA splicing|regulation of gene expression|negative regulation of gene expression|nuclear speck|nuclear speck organization|regulation of RNA splicing
2910	0.953052	Prevotella_7	SERPINF1	-0.1963	0.2986	GeneID:5176,Genbank:NM_002615.6,HGNC:HGNC:8824,MIM:172860	serpin family F member 1	GO:0001822,GO:0004867,GO:0005576,GO:0005604,GO:0005615,GO:0007275,GO:0007568,GO:0007614,GO:0008283,GO:0010447,GO:0010596,GO:0010629,GO:0010976,GO:0016525,GO:0042470,GO:0042698,GO:0043203,GO:0046685,GO:0048471,GO:0050728,GO:0050769,GO:0060041,GO:0060770,GO:0070062,GO:0071279,GO:0071300,GO:0071333,GO:0071549,GO:1901215	kidney development|serine-type endopeptidase inhibitor activity|extracellular region|basement membrane|extracellular space|multicellular organism development|aging|short-term memory|cell proliferation|response to acidic pH|negative regulation of endothelial cell migration|negative regulation of gene expression|positive regulation of neuron projection development|negative regulation of angiogenesi…	hsa04310	Wnt signaling pathway
2914	0.953052	Prevotella_7	MAF	-0.196	0.2991	GeneID:4094,Genbank:XM_024450279.1,HGNC:HGNC:6776,MIM:177075	MAF bZIP transcription factor			hsa04658,hsa05202,hsa05321	Th1 and Th2 cell differentiation|Transcriptional misregulation in cancer|Inflammatory bowel disease (IBD)
2915	0.953052	Prevotella_7	MFAP5	-0.196	0.2993	GeneID:8076,Genbank:NM_001297710.1,HGNC:HGNC:29673,MIM:601103	microfibril associated protein 5	GO:0001527,GO:0005201,GO:0005576,GO:0005578,GO:0005615,GO:0030198,GO:0031012,GO:0060216,GO:0097435	microfibril|extracellular matrix structural constituent|extracellular region|proteinaceous extracellular matrix|extracellular space|extracellular matrix organization|extracellular matrix|definitive hemopoiesis|supramolecular fiber organization
2916	0.953052	Prevotella_7	PPP1R42	-0.196	0.2993	GeneID:286187,Genbank:NM_001013626.3,HGNC:HGNC:33732,MIM:617720	protein phosphatase 1 regulatory subunit 42	GO:0002177,GO:0003779,GO:0005737,GO:0005813,GO:0005815,GO:0008092,GO:0010921,GO:0015630,GO:0015631,GO:0070840	manchette|actin binding|cytoplasm|centrosome|microtubule organizing center|cytoskeletal protein binding|regulation of phosphatase activity|microtubule cytoskeleton|tubulin binding|dynein complex binding
2917	0.953052	Prevotella_7	DCLK1	-0.1959	0.2994	GeneID:9201,Genbank:NM_001330072.1,HGNC:HGNC:2700,MIM:604742	doublecortin like kinase 1	GO:0001764,GO:0004672,GO:0004674,GO:0005524,GO:0005622,GO:0006468,GO:0007409,GO:0007420,GO:0009615,GO:0014069,GO:0018105,GO:0018107,GO:0021952,GO:0030424,GO:0030426,GO:0030900,GO:0035556,GO:0048675,GO:0048812,GO:0048813,GO:1900181	neuron migration|protein kinase activity|protein serine/threonine kinase activity|ATP binding|intracellular|protein phosphorylation|axonogenesis|brain development|response to virus|postsynaptic density|peptidyl-serine phosphorylation|peptidyl-threonine phosphorylation|central nervous system projection neuron axonogenesis|axon|growth cone|forebrain development|intracellular signal transduction|axo…
2918	0.953052	Prevotella_7	MPV17L	-0.1959	0.2996	GeneID:255027,Genbank:XM_017023108.1,HGNC:HGNC:26827	MPV17 mitochondrial inner membrane protein like	GO:0005102,GO:0005737,GO:0005739,GO:0005777,GO:0005778,GO:0010730,GO:0016021,GO:0043231,GO:0072593,GO:1901029	receptor binding|cytoplasm|mitochondrion|peroxisome|peroxisomal membrane|negative regulation of hydrogen peroxide biosynthetic process|integral component of membrane|intracellular membrane-bounded organelle|reactive oxygen species metabolic process|negative regulation of mitochondrial outer membrane permeabilization involved in apoptotic signaling pathway	hsa04146	Peroxisome
2920	0.953052	Prevotella_7	NOX5	0.1958	0.2998	GeneID:79400,Genbank:NM_001184780.1,HGNC:HGNC:14874,MIM:606572	NADPH oxidase 5	GO:0000910,GO:0001525,GO:0001935,GO:0005509,GO:0005783,GO:0005789,GO:0006915,GO:0008283,GO:0010155,GO:0015252,GO:0016021,GO:0016175,GO:0020037,GO:0034599,GO:0042554,GO:0043012,GO:0050660,GO:0050661,GO:0050663,GO:0055114,GO:2000379	cytokinesis|angiogenesis|endothelial cell proliferation|calcium ion binding|endoplasmic reticulum|endoplasmic reticulum membrane|apoptotic process|cell proliferation|regulation of proton transport|proton channel activity|integral component of membrane|superoxide-generating NADPH oxidase activity|heme binding|cellular response to oxidative stress|superoxide anion generation|regulation of fusion of…
2926	0.953052	Prevotella_7	PCDHB5	-0.1955	0.3005	GeneID:26167,Genbank:NM_015669.4,HGNC:HGNC:8690,MIM:606331	protocadherin beta 5	GO:0005509,GO:0005887,GO:0007155,GO:0007156,GO:0007268,GO:0007416,GO:0016021,GO:0016339	calcium ion binding|integral component of plasma membrane|cell adhesion|homophilic cell adhesion via plasma membrane adhesion molecules|chemical synaptic transmission|synapse assembly|integral component of membrane|calcium-dependent cell-cell adhesion via plasma membrane cell adhesion molecules
2930	0.953052	Prevotella_7	EVC	0.1952	0.3012	GeneID:2121,Genbank:NM_153717.2,HGNC:HGNC:3497,MIM:604831	EvC ciliary complex subunit 1	GO:0001501,GO:0003416,GO:0005737,GO:0005929,GO:0007224,GO:0007517,GO:0016021,GO:0036064,GO:0045880,GO:0051216,GO:0060170,GO:0098797	skeletal system development|endochondral bone growth|cytoplasm|cilium|smoothened signaling pathway|muscle organ development|integral component of membrane|ciliary basal body|positive regulation of smoothened signaling pathway|cartilage development|ciliary membrane|plasma membrane protein complex	hsa04340	Hedgehog signaling pathway
2934	0.953052	Prevotella_7	NPNT	-0.1951	0.3015	GeneID:255743,Genbank:NM_001184690.1,HGNC:HGNC:27405,MIM:610306	nephronectin	GO:0001657,GO:0001658,GO:0005178,GO:0005509,GO:0005576,GO:0005578,GO:0005604,GO:0007160,GO:0010694,GO:0010811,GO:0030198,GO:0030485,GO:0030511,GO:0033631,GO:0034678,GO:0045184,GO:0045669,GO:0045987,GO:0070062,GO:0070374,GO:0071356,GO:0097195,GO:2000721	ureteric bud development|branching involved in ureteric bud morphogenesis|integrin binding|calcium ion binding|extracellular region|proteinaceous extracellular matrix|basement membrane|cell-matrix adhesion|positive regulation of alkaline phosphatase activity|positive regulation of cell-substrate adhesion|extracellular matrix organization|smooth muscle contractile fiber|positive regulation of tran…
2943	0.953052	Prevotella_7	CENPF	-0.1949	0.302	GeneID:1063,Genbank:NM_016343.3,HGNC:HGNC:1857,MIM:600236	centromere protein F
2949	0.953052	Prevotella_7	CCNE1	-0.1946	0.3029	GeneID:898,Genbank:NM_001238.3,HGNC:HGNC:1589,MIM:123837	cyclin E1			hsa04110,hsa04114,hsa04115,hsa04151,hsa04218,hsa04934,hsa05161,hsa05162,hsa05165,hsa05169,hsa05200,hsa05203,hsa05206,hsa05215,hsa05222,hsa05226	Cell cycle|Oocyte meiosis|p53 signaling pathway|PI3K-Akt signaling pathway|Cellular senescence|Cushing syndrome|Hepatitis B|Measles|Human papillomavirus infection|Epstein-Barr virus infection|Pathways in cancer|Viral carcinogenesis|MicroRNAs in cancer|Prostate cancer|Small cell lung cancer|Gastric cancer
2951	0.953052	Prevotella_7	ST8SIA1	-0.1945	0.3029	GeneID:6489,Genbank:NM_001304450.1,HGNC:HGNC:10869,MIM:601123	ST8 alpha-N-acetyl-neuraminide alpha-2,8-sialyltransferase 1			hsa00601,hsa00603,hsa00604	Glycosphingolipid biosynthesis - lacto and neolacto series|Glycosphingolipid biosynthesis - globo and isoglobo series|Glycosphingolipid biosynthesis - ganglio series
2952	0.953052	Prevotella_7	RIBC2	-0.1945	0.303	GeneID:26150,Genbank:NM_015653.4,HGNC:HGNC:13241	RIB43A domain with coiled-coils 2	GO:0005634	nucleus
2957	0.953052	Prevotella_7	SEPT1	-0.1944	0.3033	GeneID:1731,Genbank:NM_052838.4,HGNC:HGNC:2879,MIM:612897	septin 1	GO:0005525,GO:0005737,GO:0005815,GO:0007049,GO:0030496,GO:0042802,GO:0051301	GTP binding|cytoplasm|microtubule organizing center|cell cycle|midbody|identical protein binding|cell division	hsa05100	Bacterial invasion of epithelial cells
2965	0.953052	Prevotella_7	RARRES2	-0.194	0.3044	GeneID:5919,Genbank:NM_002889.3,HGNC:HGNC:9868,MIM:601973	retinoic acid receptor responder 2	GO:0001523,GO:0001701,GO:0001934,GO:0002576,GO:0005102,GO:0005576,GO:0005615,GO:0006935,GO:0006954,GO:0010759,GO:0019732,GO:0030154,GO:0031012,GO:0031089,GO:0045087,GO:0045600,GO:0048566,GO:0050829,GO:0050830,GO:0050921,GO:0050994,GO:0061760,GO:0070062,GO:2001275	retinoid metabolic process|in utero embryonic development|positive regulation of protein phosphorylation|platelet degranulation|receptor binding|extracellular region|extracellular space|chemotaxis|inflammatory response|positive regulation of macrophage chemotaxis|antifungal humoral response|cell differentiation|extracellular matrix|platelet dense granule lumen|innate immune response|positive regu…
2966	0.953052	Prevotella_7	E2F3	-0.1938	0.3049	GeneID:1871,Genbank:NM_001949.4,HGNC:HGNC:3115,MIM:600427	E2F transcription factor 3			hsa01522,hsa04110,hsa04218,hsa04934,hsa05161,hsa05163,hsa05166,hsa05167,hsa05169,hsa05200,hsa05206,hsa05212,hsa05214,hsa05215,hsa05218,hsa05219,hsa05220,hsa05222,hsa05223,hsa05224,hsa05225,hsa05226	Endocrine resistance|Cell cycle|Cellular senescence|Cushing syndrome|Hepatitis B|Human cytomegalovirus infection|Human T-cell leukemia virus 1 infection|Kaposi sarcoma-associated herpesvirus infection|Epstein-Barr virus infection|Pathways in cancer|MicroRNAs in cancer|Pancreatic cancer|Glioma|Prostate cancer|Melanoma|Bladder cancer|Chronic myeloid leukemia|Small cell lung cancer|Non-small cell lu…
2968	0.953052	Prevotella_7	PLAGL1	-0.1937	0.3051	GeneID:5325,Genbank:NM_001289038.1,HGNC:HGNC:9046,MIM:603044	PLAG1 like zinc finger 1
2971	0.953052	Prevotella_7	DYDC2	-0.1936	0.3054	GeneID:84332,Genbank:NM_001270042.1,HGNC:HGNC:23468	DPY30 domain containing 2	GO:0000781,GO:0006348,GO:0048188,GO:0051568	chromosome, telomeric region|chromatin silencing at telomere|Set1C/COMPASS complex|histone H3-K4 methylation
2976	0.953052	Prevotella_7	RAB17	0.1933	0.3061	GeneID:64284,Genbank:NM_022449.3,HGNC:HGNC:16523,MIM:602206	RAB17, member RAS oncogene family	GO:0002415,GO:0003924,GO:0005525,GO:0005622,GO:0005769,GO:0005886,GO:0015031,GO:0016323,GO:0016324,GO:0019003,GO:0030100,GO:0030139,GO:0030425,GO:0032401,GO:0032402,GO:0032456,GO:0042470,GO:0043025,GO:0045056,GO:0046847,GO:0050773,GO:0051489,GO:0051963,GO:0055037,GO:0055038,GO:0060271,GO:0070062	immunoglobulin transcytosis in epithelial cells mediated by polymeric immunoglobulin receptor|GTPase activity|GTP binding|intracellular|early endosome|plasma membrane|protein transport|basolateral plasma membrane|apical plasma membrane|GDP binding|regulation of endocytosis|endocytic vesicle|dendrite|establishment of melanosome localization|melanosome transport|endocytic recycling|melanosome|neuro…
2980	0.953052	Prevotella_7	TBC1D26	-0.1931	0.3066	GeneID:353149,Genbank:NM_178571.4,HGNC:HGNC:28745	TBC1 domain family member 26	GO:0005096,GO:0005622,GO:0006886,GO:0012505,GO:0017137,GO:0031338,GO:0090630	GTPase activator activity|intracellular|intracellular protein transport|endomembrane system|Rab GTPase binding|regulation of vesicle fusion|activation of GTPase activity
2981	0.953052	Prevotella_7	BIRC5	-0.1931	0.3066	GeneID:332,Genbank:NM_001012271.1,HGNC:HGNC:593,MIM:603352	baculoviral IAP repeat containing 5	GO:0000086,GO:0000775,GO:0000777,GO:0000910,GO:0005634,GO:0005737,GO:0005814,GO:0005829,GO:0005876,GO:0005881,GO:0006351,GO:0006468,GO:0007059,GO:0008017,GO:0008270,GO:0015631,GO:0030496,GO:0031021,GO:0031503,GO:0031536,GO:0031577,GO:0032133,GO:0042803,GO:0043027,GO:0043066,GO:0043154,GO:0045892,GO:0045931,GO:0048037,GO:0051301,GO:0051303	G2/M transition of mitotic cell cycle|chromosome, centromeric region|condensed chromosome kinetochore|cytokinesis|nucleus|cytoplasm|centriole|cytosol|spindle microtubule|cytoplasmic microtubule|transcription, DNA-templated|protein phosphorylation|chromosome segregation|microtubule binding|zinc ion binding|tubulin binding|midbody|interphase microtubule organizing center|protein complex localizatio…	hsa01524,hsa04210,hsa04215,hsa04390,hsa05161,hsa05200,hsa05210	Platinum drug resistance|Apoptosis|Apoptosis - multiple species|Hippo signaling pathway|Hepatitis B|Pathways in cancer|Colorectal cancer
2982	0.953052	Prevotella_7	MAP7	0.1931	0.3067	GeneID:9053,Genbank:NM_001198617.1,HGNC:HGNC:6869,MIM:604108	microtubule associated protein 7	GO:0000226,GO:0005102,GO:0005198,GO:0005829,GO:0005874,GO:0005875,GO:0006970,GO:0007163,GO:0015630,GO:0016323,GO:0048471,GO:0072659	microtubule cytoskeleton organization|receptor binding|structural molecule activity|cytosol|microtubule|microtubule associated complex|response to osmotic stress|establishment or maintenance of cell polarity|microtubule cytoskeleton|basolateral plasma membrane|perinuclear region of cytoplasm|protein localization to plasma membrane
2989	0.953052	Prevotella_7	MESP1	-0.1926	0.3078	GeneID:55897,Genbank:NM_018670.3,HGNC:HGNC:29658,MIM:608689	mesoderm posterior bHLH transcription factor 1	GO:0000978,GO:0001077,GO:0001707,GO:0001756,GO:0001947,GO:0003139,GO:0003143,GO:0003210,GO:0003211,GO:0003236,GO:0003241,GO:0003259,GO:0003700,GO:0005634,GO:0007219,GO:0007369,GO:0008078,GO:0009880,GO:0022008,GO:0023019,GO:0035326,GO:0035481,GO:0042662,GO:0042664,GO:0044212,GO:0045446,GO:0045747,GO:0045892,GO:0045893,GO:0045944,GO:0046983,GO:0048368,GO:0051155,GO:0055007,GO:0060913,GO:0060921,GO:…	RNA polymerase II proximal promoter sequence-specific DNA binding|transcriptional activator activity, RNA polymerase II proximal promoter sequence-specific DNA binding|mesoderm formation|somitogenesis|heart looping|secondary heart field specification|embryonic heart tube morphogenesis|cardiac atrium formation|cardiac ventricle formation|sinus venosus morphogenesis|growth involved in heart morphog…
2994	0.953052	Prevotella_7	IGFBP6	-0.1923	0.3086	GeneID:3489,Genbank:NM_002178.2,HGNC:HGNC:5475,MIM:146735	insulin like growth factor binding protein 6
2995	0.953052	Prevotella_7	LRRC8C	-0.1922	0.3088	GeneID:84230,Genbank:XM_011542282.2,HGNC:HGNC:25075,MIM:612889	leucine rich repeat containing 8 VRAC subunit C	GO:0005225,GO:0005737,GO:0005789,GO:0005886,GO:0005887,GO:0007165,GO:0016020,GO:0034702,GO:0045444,GO:0055085,GO:0098656	volume-sensitive anion channel activity|cytoplasm|endoplasmic reticulum membrane|plasma membrane|integral component of plasma membrane|signal transduction|membrane|ion channel complex|fat cell differentiation|transmembrane transport|anion transmembrane transport
2997	0.953052	Prevotella_7	STC2	-0.1922	0.309	GeneID:8614,Genbank:NM_003714.2,HGNC:HGNC:11374,MIM:603665	stanniocalcin 2	GO:0005179,GO:0005615,GO:0005783,GO:0005788,GO:0005794,GO:0006874,GO:0006979,GO:0007566,GO:0010629,GO:0019899,GO:0020037,GO:0030968,GO:0033280,GO:0040015,GO:0042803,GO:0043434,GO:0043687,GO:0044267,GO:0046697,GO:0046885,GO:0048471,GO:0071456,GO:2001256	hormone activity|extracellular space|endoplasmic reticulum|endoplasmic reticulum lumen|Golgi apparatus|cellular calcium ion homeostasis|response to oxidative stress|embryo implantation|negative regulation of gene expression|enzyme binding|heme binding|endoplasmic reticulum unfolded protein response|response to vitamin D|negative regulation of multicellular organism growth|protein homodimerization…
2998	0.953052	Prevotella_7	SYTL1	0.1921	0.3091	GeneID:84958,Genbank:NM_001193308.1,HGNC:HGNC:15584,MIM:608042	synaptotagmin like 1	GO:0005509,GO:0005544,GO:0005886,GO:0006886,GO:0006887,GO:0006906,GO:0017137,GO:0017158,GO:0019897,GO:0019905,GO:0030276,GO:0031528,GO:0042043,GO:0042470,GO:0048791,GO:0070062,GO:0070382,GO:0098793	calcium ion binding|calcium-dependent phospholipid binding|plasma membrane|intracellular protein transport|exocytosis|vesicle fusion|Rab GTPase binding|regulation of calcium ion-dependent exocytosis|extrinsic component of plasma membrane|syntaxin binding|clathrin binding|microvillus membrane|neurexin family protein binding|melanosome|calcium ion-regulated exocytosis of neurotransmitter|extracellu…
3003	0.953052	Prevotella_7	CFAP47	-0.1918	0.3099	GeneID:286464,Genbank:NM_001304548.1,HGNC:HGNC:26708	cilia and flagella associated protein 47
3004	0.953052	Prevotella_7	PROM2	0.1918	0.31	GeneID:150696,Genbank:NM_001321070.1,HGNC:HGNC:20685,MIM:617160	prominin 2	GO:0001934,GO:0005887,GO:0005902,GO:0005929,GO:0009986,GO:0015485,GO:0016323,GO:0016324,GO:0031346,GO:0031410,GO:0031528,GO:0042995,GO:0043087,GO:0044393,GO:0048550,GO:0060170,GO:0070062,GO:0071914,GO:2001287	positive regulation of protein phosphorylation|integral component of plasma membrane|microvillus|cilium|cell surface|cholesterol binding|basolateral plasma membrane|apical plasma membrane|positive regulation of cell projection organization|cytoplasmic vesicle|microvillus membrane|cell projection|regulation of GTPase activity|microspike|negative regulation of pinocytosis|ciliary membrane|extracell…
3009	0.953052	Prevotella_7	FBN1	-0.1916	0.3104	GeneID:2200,Genbank:NM_000138.4,HGNC:HGNC:3603,MIM:134797	fibrillin 1	GO:0001501,GO:0001527,GO:0001656,GO:0005178,GO:0005179,GO:0005201,GO:0005509,GO:0005576,GO:0005578,GO:0005604,GO:0005615,GO:0005622,GO:0005788,GO:0006006,GO:0007507,GO:0008201,GO:0010737,GO:0022617,GO:0030023,GO:0030198,GO:0031012,GO:0032403,GO:0033627,GO:0034199,GO:0035582,GO:0035583,GO:0042593,GO:0042802,GO:0043010,GO:0043687,GO:0044267,GO:0045671,GO:0048048,GO:0048050,GO:0070062,GO:0071560,GO:…	skeletal system development|microfibril|metanephros development|integrin binding|hormone activity|extracellular matrix structural constituent|calcium ion binding|extracellular region|proteinaceous extracellular matrix|basement membrane|extracellular space|intracellular|endoplasmic reticulum lumen|glucose metabolic process|heart development|heparin binding|protein kinase A signaling|extracellular …
3015	0.953052	Prevotella_7	ZIC2	0.1914	0.3111	GeneID:7546,Genbank:NM_007129.4,HGNC:HGNC:12873,MIM:603073	Zic family member 2	GO:0003677,GO:0003700,GO:0005634,GO:0005737,GO:0006351,GO:0007420,GO:0007601,GO:0016604,GO:0030154,GO:0031490,GO:0045892,GO:0045893,GO:0046872,GO:0051091	DNA binding|DNA binding transcription factor activity|nucleus|cytoplasm|transcription, DNA-templated|brain development|visual perception|nuclear body|cell differentiation|chromatin DNA binding|negative regulation of transcription, DNA-templated|positive regulation of transcription, DNA-templated|metal ion binding|positive regulation of DNA binding transcription factor activity
3017	0.953052	Prevotella_7	C11orf16	-0.1913	0.3112	GeneID:56673,Genbank:NM_020643.2,HGNC:HGNC:1169	chromosome 11 open reading frame 16
3019	0.953052	Prevotella_7	ANKRD22	-0.1913	0.3112	GeneID:118932,Genbank:NM_144590.2,HGNC:HGNC:28321	ankyrin repeat domain 22
3024	0.953052	Prevotella_7	KIRREL1	-0.1912	0.3115	GeneID:55243,Genbank:NM_018240.6,HGNC:HGNC:15734,MIM:607428	kirre like nephrin family adhesion molecule 1	GO:0001933,GO:0005886,GO:0005911,GO:0007411,GO:0007588,GO:0016021,GO:0017022,GO:0030838,GO:0031253,GO:0031295,GO:0043198,GO:0045121,GO:0048471,GO:0070062,GO:0098609	negative regulation of protein phosphorylation|plasma membrane|cell-cell junction|axon guidance|excretion|integral component of membrane|myosin binding|positive regulation of actin filament polymerization|cell projection membrane|T cell costimulation|dendritic shaft|membrane raft|perinuclear region of cytoplasm|extracellular exosome|cell-cell adhesion
3027	0.953052	Prevotella_7	COL5A1	-0.1911	0.3117	GeneID:1289,Genbank:XM_017014266.2,HGNC:HGNC:2209,MIM:120215	collagen type V alpha 1 chain	GO:0001568,GO:0003007,GO:0005178,GO:0005201,GO:0005576,GO:0005588,GO:0005604,GO:0005788,GO:0007155,GO:0008201,GO:0016477,GO:0030198,GO:0030199,GO:0030574,GO:0031012,GO:0032964,GO:0035313,GO:0035989,GO:0043394,GO:0043588,GO:0045112,GO:0046872,GO:0048407,GO:0048592,GO:0051128,GO:0070062,GO:0097435,GO:1903225	blood vessel development|heart morphogenesis|integrin binding|extracellular matrix structural constituent|extracellular region|collagen type V trimer|basement membrane|endoplasmic reticulum lumen|cell adhesion|heparin binding|cell migration|extracellular matrix organization|collagen fibril organization|collagen catabolic process|extracellular matrix|collagen biosynthetic process|wound healing, sp…	hsa04974	Protein digestion and absorption
3030	0.953052	Prevotella_7	WDR49	-0.191	0.3119	GeneID:151790,Genbank:NM_001348951.1,HGNC:HGNC:26587	WD repeat domain 49
3033	0.953052	Prevotella_7	MMP23B	-0.1909	0.3123	GeneID:8510,Genbank:XM_017002615.1,HGNC:HGNC:7171,MIM:603321	matrix metallopeptidase 23B	GO:0000003,GO:0004222,GO:0005578,GO:0005622,GO:0005789,GO:0006508,GO:0008237,GO:0008270,GO:0016021	reproduction|metalloendopeptidase activity|proteinaceous extracellular matrix|intracellular|endoplasmic reticulum membrane|proteolysis|metallopeptidase activity|zinc ion binding|integral component of membrane
3034	0.953052	Prevotella_7	SMPD3	0.1909	0.3123	GeneID:55512,Genbank:XM_017023406.1,HGNC:HGNC:14240,MIM:605777	sphingomyelin phosphodiesterase 3	GO:0000137,GO:0000139,GO:0002244,GO:0004767,GO:0005886,GO:0006685,GO:0006687,GO:0007049,GO:0030072,GO:0046872,GO:1903543,GO:2000304	Golgi cis cisterna|Golgi membrane|hematopoietic progenitor cell differentiation|sphingomyelin phosphodiesterase activity|plasma membrane|sphingomyelin catabolic process|glycosphingolipid metabolic process|cell cycle|peptide hormone secretion|metal ion binding|positive regulation of exosomal secretion|positive regulation of ceramide biosynthetic process	hsa00600	Sphingolipid metabolism
3038	0.953052	Prevotella_7	DIO3	-0.1907	0.3128	GeneID:1735,Genbank:NM_001362.3,HGNC:HGNC:2885,MIM:601038	iodothyronine deiodinase 3	GO:0004800,GO:0005886,GO:0006590,GO:0006915,GO:0010008,GO:0016021,GO:0033798,GO:0040018,GO:0042404,GO:0042446,GO:0046549	thyroxine 5'-deiodinase activity|plasma membrane|thyroid hormone generation|apoptotic process|endosome membrane|integral component of membrane|thyroxine 5-deiodinase activity|positive regulation of multicellular organism growth|thyroid hormone catabolic process|hormone biosynthetic process|retinal cone cell development	hsa04919	Thyroid hormone signaling pathway
3046	0.953052	Prevotella_7	SLC5A12	-0.1905	0.3134	GeneID:159963,Genbank:NM_178498.3,HGNC:HGNC:28750,MIM:612455	solute carrier family 5 member 12	GO:0005343,GO:0005886,GO:0006811,GO:0015129,GO:0016021,GO:0016324,GO:0070062	organic acid:sodium symporter activity|plasma membrane|ion transport|lactate transmembrane transporter activity|integral component of membrane|apical plasma membrane|extracellular exosome
3050	0.953052	Prevotella_7	MAP3K12	-0.1902	0.3141	GeneID:7786,Genbank:XM_011538725.3,HGNC:HGNC:6851,MIM:600447	mitogen-activated protein kinase kinase kinase 12	GO:0000165,GO:0004672,GO:0004674,GO:0004709,GO:0004871,GO:0005524,GO:0005737,GO:0005829,GO:0005886,GO:0006468,GO:0007254,GO:0016020,GO:0016572,GO:0018105,GO:0018107,GO:0019901,GO:0030424,GO:0030426,GO:0035556,GO:0042803,GO:0046777,GO:2000672	MAPK cascade|protein kinase activity|protein serine/threonine kinase activity|MAP kinase kinase kinase activity|signal transducer activity|ATP binding|cytoplasm|cytosol|plasma membrane|protein phosphorylation|JNK cascade|membrane|histone phosphorylation|peptidyl-serine phosphorylation|peptidyl-threonine phosphorylation|protein kinase binding|axon|growth cone|intracellular signal transduction|prot…	hsa04010	MAPK signaling pathway
3055	0.953052	Prevotella_7	KIF6	-0.19	0.3145	GeneID:221458,Genbank:NM_001289020.2,HGNC:HGNC:21202,MIM:613919	kinesin family member 6	GO:0001673,GO:0003777,GO:0005524,GO:0005737,GO:0005871,GO:0005874,GO:0007018,GO:0008017,GO:0016887	male germ cell nucleus|microtubule motor activity|ATP binding|cytoplasm|kinesin complex|microtubule|microtubule-based movement|microtubule binding|ATPase activity
3056	0.953052	Prevotella_7	PPP1R14C	-0.1899	0.3147	GeneID:81706,Genbank:NM_030949.2,HGNC:HGNC:14952,MIM:613242	protein phosphatase 1 regulatory inhibitor subunit 14C	GO:0004865,GO:0005737,GO:0016020,GO:0042325	protein serine/threonine phosphatase inhibitor activity|cytoplasm|membrane|regulation of phosphorylation
3058	0.953052	Prevotella_7	CBX2	-0.1899	0.3149	GeneID:84733,Genbank:XM_011525383.2,HGNC:HGNC:1552,MIM:602770	chromobox 2	GO:0000122,GO:0000791,GO:0000792,GO:0003677,GO:0003682,GO:0005634,GO:0005654,GO:0006351,GO:0016569,GO:0030154,GO:0031519,GO:0035064,GO:0035102,GO:0045137	negative regulation of transcription from RNA polymerase II promoter|euchromatin|heterochromatin|DNA binding|chromatin binding|nucleus|nucleoplasm|transcription, DNA-templated|covalent chromatin modification|cell differentiation|PcG protein complex|methylated histone binding|PRC1 complex|development of primary sexual characteristics
3059	0.953052	Prevotella_7	ADCY3	-0.1898	0.315	GeneID:109,Genbank:NM_004036.4,HGNC:HGNC:234,MIM:600291	adenylate cyclase 3	GO:0003091,GO:0004016,GO:0004383,GO:0005516,GO:0005524,GO:0005737,GO:0005794,GO:0005886,GO:0005887,GO:0005929,GO:0006171,GO:0006182,GO:0007165,GO:0007186,GO:0007189,GO:0007190,GO:0007193,GO:0007338,GO:0007340,GO:0007608,GO:0008074,GO:0008355,GO:0016020,GO:0016021,GO:0030317,GO:0034199,GO:0046872,GO:0071377,GO:1904322	renal water homeostasis|adenylate cyclase activity|guanylate cyclase activity|calmodulin binding|ATP binding|cytoplasm|Golgi apparatus|plasma membrane|integral component of plasma membrane|cilium|cAMP biosynthetic process|cGMP biosynthetic process|signal transduction|G-protein coupled receptor signaling pathway|adenylate cyclase-activating G-protein coupled receptor signaling pathway|activation o…	hsa00230,hsa01522,hsa04015,hsa04020,hsa04022,hsa04024,hsa04062,hsa04072,hsa04114,hsa04211,hsa04213,hsa04261,hsa04270,hsa04371,hsa04540,hsa04611,hsa04713,hsa04714,hsa04723,hsa04724,hsa04725,hsa04727,hsa04740,hsa04750,hsa04911,hsa04912,hsa04913,hsa04914,hsa04915,hsa04916,hsa04918,hsa04921,hsa04923,hsa04925,hsa04926,hsa04927,hsa04928,hsa04934,hsa04962,hsa04970,hsa04971,hsa04972,hsa04976,hsa05032,hsa…	Purine metabolism|Endocrine resistance|Rap1 signaling pathway|Calcium signaling pathway|cGMP-PKG signaling pathway|cAMP signaling pathway|Chemokine signaling pathway|Phospholipase D signaling pathway|Oocyte meiosis|Longevity regulating pathway|Longevity regulating pathway - multiple species|Adrenergic signaling in cardiomyocytes|Vascular smooth muscle contraction|Apelin signaling pathway|Gap junc…
3063	0.953052	Prevotella_7	HGD	0.1896	0.3156	GeneID:3081,Genbank:NM_000187.3,HGNC:HGNC:4892,MIM:607474	homogentisate 1,2-dioxygenase	GO:0004411,GO:0005829,GO:0006559,GO:0006572,GO:0042802,GO:0046872,GO:0070062	homogentisate 1,2-dioxygenase activity|cytosol|L-phenylalanine catabolic process|tyrosine catabolic process|identical protein binding|metal ion binding|extracellular exosome	hsa00350	Tyrosine metabolism
3068	0.953052	Prevotella_7	RASD2	0.1895	0.316	GeneID:23551,Genbank:XM_005261442.5,HGNC:HGNC:18229,MIM:612842	RASD family member 2	GO:0001963,GO:0003924,GO:0005525,GO:0005886,GO:0007165,GO:0007626,GO:0031397,GO:0031624,GO:0031681,GO:0033235,GO:0043548,GO:0043949,GO:0051897	synaptic transmission, dopaminergic|GTPase activity|GTP binding|plasma membrane|signal transduction|locomotory behavior|negative regulation of protein ubiquitination|ubiquitin conjugating enzyme binding|G-protein beta-subunit binding|positive regulation of protein sumoylation|phosphatidylinositol 3-kinase binding|regulation of cAMP-mediated signaling|positive regulation of protein kinase B signal…
3073	0.953052	Prevotella_7	ZNF132	-0.1892	0.3168	GeneID:7691,Genbank:NM_003433.3,HGNC:HGNC:12916,MIM:604074	zinc finger protein 132	GO:0003677,GO:0003700,GO:0005634,GO:0006351,GO:0046872	DNA binding|DNA binding transcription factor activity|nucleus|transcription, DNA-templated|metal ion binding
3076	0.953052	Prevotella_7	SAA1	-0.1891	0.3169	GeneID:6288,Genbank:NM_000331.5,HGNC:HGNC:10513,MIM:104750	serum amyloid A1	GO:0000187,GO:0001664,GO:0005576,GO:0005615,GO:0005881,GO:0006898,GO:0006953,GO:0007186,GO:0007204,GO:0008201,GO:0019221,GO:0030168,GO:0030593,GO:0034364,GO:0042056,GO:0044267,GO:0045087,GO:0045785,GO:0048246,GO:0048247,GO:0050708,GO:0050715,GO:0050716,GO:0050728,GO:0070062,GO:0071682	activation of MAPK activity|G-protein coupled receptor binding|extracellular region|extracellular space|cytoplasmic microtubule|receptor-mediated endocytosis|acute-phase response|G-protein coupled receptor signaling pathway|positive regulation of cytosolic calcium ion concentration|heparin binding|cytokine-mediated signaling pathway|platelet activation|neutrophil chemotaxis|high-density lipoprote…
3081	0.953052	Prevotella_7	PTPN6	-0.189	0.3172	GeneID:5777,Genbank:NM_080548.4,HGNC:HGNC:9658,MIM:176883	protein tyrosine phosphatase, non-receptor type 6			hsa04520,hsa04630,hsa04650,hsa04660,hsa04662,hsa05140,hsa05205	Adherens junction|Jak-STAT signaling pathway|Natural killer cell mediated cytotoxicity|T cell receptor signaling pathway|B cell receptor signaling pathway|Leishmaniasis|Proteoglycans in cancer
3082	0.953052	Prevotella_7	FRRS1L	-0.189	0.3172	GeneID:23732,Genbank:NM_014334.3,HGNC:HGNC:1362,MIM:604574	ferric chelate reductase 1 like	GO:0005886,GO:0016021,GO:0030054,GO:0045202,GO:1900449	plasma membrane|integral component of membrane|cell junction|synapse|regulation of glutamate receptor signaling pathway
3089	0.953052	Prevotella_7	SHCBP1	-0.1886	0.3182	GeneID:79801,Genbank:NM_001324318.1,HGNC:HGNC:29547,MIM:611027	SHC binding and spindle associated 1	GO:0005737,GO:0005819,GO:0008543,GO:0030496,GO:0042169,GO:2000177	cytoplasm|spindle|fibroblast growth factor receptor signaling pathway|midbody|SH2 domain binding|regulation of neural precursor cell proliferation
3091	0.953052	Prevotella_7	FMO1	-0.1886	0.3183	GeneID:2326,Genbank:NM_001282693.1,HGNC:HGNC:3769,MIM:136130	flavin containing monooxygenase 1			hsa00982	Drug metabolism - cytochrome P450
3094	0.953052	Prevotella_7	CFD	-0.1885	0.3186	GeneID:1675,Genbank:NM_001317335.1,HGNC:HGNC:2771,MIM:134350	complement factor D			hsa04610,hsa05150	Complement and coagulation cascades|Staphylococcus aureus infection
3096	0.953052	Prevotella_7	ZNF626	-0.1883	0.3189	GeneID:199777,Genbank:NM_001076675.2,HGNC:HGNC:30461	zinc finger protein 626	GO:0003677,GO:0005634,GO:0006351,GO:0006355,GO:0046872	DNA binding|nucleus|transcription, DNA-templated|regulation of transcription, DNA-templated|metal ion binding
3098	0.953052	Prevotella_7	MTMR11	-0.1883	0.3191	GeneID:10903,Genbank:NM_001145862.1,HGNC:HGNC:24307	myotubularin related protein 11	GO:0005737,GO:0070062	cytoplasm|extracellular exosome
3102	0.953052	Prevotella_7	GRHL1	0.188	0.3198	GeneID:29841,Genbank:NM_198182.2,HGNC:HGNC:17923,MIM:609786	grainyhead like transcription factor 1	GO:0000978,GO:0001077,GO:0002934,GO:0005634,GO:0005654,GO:0005794,GO:0005829,GO:0008544,GO:0019216,GO:0031490,GO:0043231,GO:0043565,GO:0044212,GO:0045616,GO:0045944,GO:0061436	RNA polymerase II proximal promoter sequence-specific DNA binding|transcriptional activator activity, RNA polymerase II proximal promoter sequence-specific DNA binding|desmosome organization|nucleus|nucleoplasm|Golgi apparatus|cytosol|epidermis development|regulation of lipid metabolic process|chromatin DNA binding|intracellular membrane-bounded organelle|sequence-specific DNA binding|transcripti…
3104	0.953052	Prevotella_7	EMP3	-0.188	0.3198	GeneID:2014,Genbank:NM_001425.2,HGNC:HGNC:3335,MIM:602335	epithelial membrane protein 3	GO:0005886,GO:0008219,GO:0008285,GO:0016021,GO:0016049,GO:0032060	plasma membrane|cell death|negative regulation of cell proliferation|integral component of membrane|cell growth|bleb assembly
3107	0.953052	Prevotella_7	APOC2	-0.1878	0.3204	GeneID:344,Genbank:NM_000483.4,HGNC:HGNC:609,MIM:608083	apolipoprotein C2	GO:0001523,GO:0005576,GO:0005615,GO:0005769,GO:0008289,GO:0010518,GO:0010898,GO:0010902,GO:0010916,GO:0016004,GO:0016042,GO:0032375,GO:0033344,GO:0033700,GO:0034361,GO:0034362,GO:0034363,GO:0034366,GO:0034370,GO:0034371,GO:0034372,GO:0034375,GO:0034378,GO:0034382,GO:0034384,GO:0042493,GO:0042627,GO:0042632,GO:0042803,GO:0042953,GO:0043274,GO:0043691,GO:0045723,GO:0045833,GO:0048261,GO:0051006,GO:…	retinoid metabolic process|extracellular region|extracellular space|early endosome|lipid binding|positive regulation of phospholipase activity|positive regulation of triglyceride catabolic process|positive regulation of very-low-density lipoprotein particle remodeling|negative regulation of very-low-density lipoprotein particle clearance|phospholipase activator activity|lipid catabolic process|ne…	hsa04979	Cholesterol metabolism
3108	0.953052	Prevotella_7	PRR18	-0.1878	0.3204	GeneID:285800,Genbank:NM_175922.3,HGNC:HGNC:28574	proline rich 18
3112	0.953052	Prevotella_7	SAA2	-0.1876	0.3209	GeneID:6289,Genbank:NM_001127380.2,HGNC:HGNC:10514,MIM:104751	serum amyloid A2	GO:0005615,GO:0006953,GO:0034364,GO:0042056,GO:0060326,GO:0070062	extracellular space|acute-phase response|high-density lipoprotein particle|chemoattractant activity|cell chemotaxis|extracellular exosome
3113	0.953052	Prevotella_7	TNF	-0.1875	0.321	GeneID:7124,Genbank:NM_000594.3,HGNC:HGNC:11892,MIM:191160	tumor necrosis factor			hsa01523,hsa04010,hsa04060,hsa04064,hsa04071,hsa04150,hsa04210,hsa04217,hsa04350,hsa04380,hsa04612,hsa04620,hsa04621,hsa04622,hsa04625,hsa04640,hsa04650,hsa04657,hsa04660,hsa04664,hsa04668,hsa04920,hsa04930,hsa04931,hsa04932,hsa04933,hsa04940,hsa05010,hsa05014,hsa05133,hsa05134,hsa05140,hsa05142,hsa05143,hsa05144,hsa05145,hsa05146,hsa05152,hsa05160,hsa05161,hsa05163,hsa05164,hsa05165,hsa05166,hsa…	Antifolate resistance|MAPK signaling pathway|Cytokine-cytokine receptor interaction|NF-kappa B signaling pathway|Sphingolipid signaling pathway|mTOR signaling pathway|Apoptosis|Necroptosis|TGF-beta signaling pathway|Osteoclast differentiation|Antigen processing and presentation|Toll-like receptor signaling pathway|NOD-like receptor signaling pathway|RIG-I-like receptor signaling pathway|C-type le…
3116	0.953052	Prevotella_7	KCNMB4	-0.1874	0.3213	GeneID:27345,Genbank:XM_011538188.2,HGNC:HGNC:6289,MIM:605223	potassium calcium-activated channel subfamily M regulatory beta subunit 4	GO:0001508,GO:0005513,GO:0005886,GO:0005887,GO:0006813,GO:0007268,GO:0008076,GO:0015269,GO:0015459,GO:0019228,GO:0019229,GO:0046928	action potential|detection of calcium ion|plasma membrane|integral component of plasma membrane|potassium ion transport|chemical synaptic transmission|voltage-gated potassium channel complex|calcium-activated potassium channel activity|potassium channel regulator activity|neuronal action potential|regulation of vasoconstriction|regulation of neurotransmitter secretion	hsa04022,hsa04270,hsa04911	cGMP-PKG signaling pathway|Vascular smooth muscle contraction|Insulin secretion
3117	0.953052	Prevotella_7	HMGA1	-0.1874	0.3214	GeneID:3159,Genbank:NM_001319082.1,HGNC:HGNC:5010,MIM:600701	high mobility group AT-hook 1
3120	0.953052	Prevotella_7	CD1A	-0.1872	0.322	GeneID:909,Genbank:NM_001320652.1,HGNC:HGNC:1634,MIM:188370	CD1a molecule	GO:0002250,GO:0005886,GO:0005887,GO:0006955,GO:0010008,GO:0030881,GO:0030883,GO:0030884,GO:0045121,GO:0048007,GO:0050776,GO:0071723	adaptive immune response|plasma membrane|integral component of plasma membrane|immune response|endosome membrane|beta-2-microglobulin binding|endogenous lipid antigen binding|exogenous lipid antigen binding|membrane raft|antigen processing and presentation, exogenous lipid antigen via MHC class Ib|regulation of immune response|lipopeptide binding	hsa04530,hsa04640	Tight junction|Hematopoietic cell lineage
3122	0.953052	Prevotella_7	HTRA1	-0.1871	0.3221	GeneID:5654,Genbank:NM_002775.4,HGNC:HGNC:9476,MIM:602194	HtrA serine peptidase 1
3125	0.953052	Prevotella_7	ESPL1	-0.187	0.3223	GeneID:9700,Genbank:XM_011539025.2,HGNC:HGNC:16856,MIM:604143	extra spindle pole bodies like 1, separase	GO:0000070,GO:0000212,GO:0000910,GO:0003824,GO:0004197,GO:0005634,GO:0005737,GO:0005813,GO:0005829,GO:0006915,GO:0008234,GO:0040001,GO:0045143,GO:0045842,GO:0045875,GO:0051307,GO:0072686	mitotic sister chromatid segregation|meiotic spindle organization|cytokinesis|catalytic activity|cysteine-type endopeptidase activity|nucleus|cytoplasm|centrosome|cytosol|apoptotic process|cysteine-type peptidase activity|establishment of mitotic spindle localization|homologous chromosome segregation|positive regulation of mitotic metaphase/anaphase transition|negative regulation of sister chroma…	hsa04110,hsa04114	Cell cycle|Oocyte meiosis
3128	0.953052	Prevotella_7	CFAP126	-0.1869	0.3226	GeneID:257177,Genbank:NM_001013625.3,HGNC:HGNC:32325,MIM:616119	cilia and flagella associated protein 126	GO:0005737,GO:0005929,GO:0016324,GO:0036064,GO:0044782	cytoplasm|cilium|apical plasma membrane|ciliary basal body|cilium organization
3131	0.953052	Prevotella_7	COL6A3	-0.1868	0.3229	GeneID:1293,Genbank:NM_057166.4,HGNC:HGNC:2213,MIM:120250	collagen type VI alpha 3 chain	GO:0004867,GO:0005576,GO:0005578,GO:0005589,GO:0005615,GO:0005788,GO:0007155,GO:0007517,GO:0030198,GO:0030574,GO:0031012,GO:0042383,GO:0070062,GO:1903561	serine-type endopeptidase inhibitor activity|extracellular region|proteinaceous extracellular matrix|collagen type VI trimer|extracellular space|endoplasmic reticulum lumen|cell adhesion|muscle organ development|extracellular matrix organization|collagen catabolic process|extracellular matrix|sarcolemma|extracellular exosome|extracellular vesicle	hsa04151,hsa04510,hsa04512,hsa04974,hsa05165	PI3K-Akt signaling pathway|Focal adhesion|ECM-receptor interaction|Protein digestion and absorption|Human papillomavirus infection
3132	0.953052	Prevotella_7	AUNIP	-0.1868	0.323	GeneID:79000,Genbank:NM_001287490.1,HGNC:HGNC:28363	aurora kinase A and ninein interacting protein	GO:0000724,GO:0000922,GO:0003684,GO:0005634,GO:0005737,GO:0005813,GO:0007051,GO:0090734,GO:2001033	double-strand break repair via homologous recombination|spindle pole|damaged DNA binding|nucleus|cytoplasm|centrosome|spindle organization|site of DNA damage|negative regulation of double-strand break repair via nonhomologous end joining
3140	0.953052	Prevotella_7	HSPB6	-0.1865	0.3236	GeneID:126393,Genbank:NM_144617.2,HGNC:HGNC:26511,MIM:610695	heat shock protein family B (small) member 6	GO:0005212,GO:0005576,GO:0005634,GO:0005737,GO:0006937,GO:0010667,GO:0042803,GO:0045766,GO:0051082,GO:0051087,GO:0061077	structural constituent of eye lens|extracellular region|nucleus|cytoplasm|regulation of muscle contraction|negative regulation of cardiac muscle cell apoptotic process|protein homodimerization activity|positive regulation of angiogenesis|unfolded protein binding|chaperone binding|chaperone-mediated protein folding
3149	0.953052	Prevotella_7	MYH14	-0.1861	0.3247	GeneID:79784,Genbank:XM_011527320.2,HGNC:HGNC:23212,MIM:608568	myosin heavy chain 14	GO:0000146,GO:0001725,GO:0003009,GO:0005516,GO:0005524,GO:0005829,GO:0005903,GO:0007519,GO:0007605,GO:0008360,GO:0016020,GO:0016460,GO:0016887,GO:0019228,GO:0030048,GO:0030424,GO:0030426,GO:0030898,GO:0031032,GO:0042641,GO:0043209,GO:0051015,GO:0070062,GO:0070584,GO:0071625,GO:0097513	microfilament motor activity|stress fiber|skeletal muscle contraction|calmodulin binding|ATP binding|cytosol|brush border|skeletal muscle tissue development|sensory perception of sound|regulation of cell shape|membrane|myosin II complex|ATPase activity|neuronal action potential|actin filament-based movement|axon|growth cone|actin-dependent ATPase activity|actomyosin structure organization|actomyo…	hsa04530,hsa04810,hsa05132	Tight junction|Regulation of actin cytoskeleton|Salmonella infection
3153	0.953052	Prevotella_7	ZFP2	0.186	0.3251	GeneID:80108,Genbank:NM_030613.3,HGNC:HGNC:26138	ZFP2 zinc finger protein	GO:0003677,GO:0003700,GO:0005634,GO:0006351,GO:0006355,GO:0046872	DNA binding|DNA binding transcription factor activity|nucleus|transcription, DNA-templated|regulation of transcription, DNA-templated|metal ion binding
3154	0.953052	Prevotella_7	SETBP1	0.1859	0.3252	GeneID:26040,Genbank:XM_024451149.1,HGNC:HGNC:15573,MIM:611060	SET binding protein 1
3155	0.953052	Prevotella_7	CPNE5	-0.1859	0.3252	GeneID:57699,Genbank:XM_005249247.2,HGNC:HGNC:2318,MIM:604209	copine 5	GO:0043005,GO:0043204,GO:0070062,GO:1903861	neuron projection|perikaryon|extracellular exosome|positive regulation of dendrite extension
3164	0.953052	Prevotella_7	M1AP	0.1857	0.3258	GeneID:130951,Genbank:XM_024452711.1,HGNC:HGNC:25183	meiosis 1 associated protein	GO:0005737,GO:0006396,GO:0007127,GO:0007283,GO:0007292,GO:0016021,GO:0030154,GO:0031497,GO:0042802,GO:0051308	cytoplasm|RNA processing|meiosis I|spermatogenesis|female gamete generation|integral component of membrane|cell differentiation|chromatin assembly|identical protein binding|male meiosis chromosome separation
3167	0.953052	Prevotella_7	PDE5A	-0.1856	0.3261	GeneID:8654,Genbank:NM_001083.3,HGNC:HGNC:8784,MIM:603310	phosphodiesterase 5A	GO:0004114,GO:0005829,GO:0007165,GO:0010613,GO:0030553,GO:0030823,GO:0042130,GO:0043406,GO:0046069,GO:0046872,GO:0047555,GO:0055118,GO:0055119,GO:0060282	3',5'-cyclic-nucleotide phosphodiesterase activity|cytosol|signal transduction|positive regulation of cardiac muscle hypertrophy|cGMP binding|regulation of cGMP metabolic process|negative regulation of T cell proliferation|positive regulation of MAP kinase activity|cGMP catabolic process|metal ion binding|3',5'-cyclic-GMP phosphodiesterase activity|negative regulation of cardiac muscle contractio…	hsa00230,hsa04022	Purine metabolism|cGMP-PKG signaling pathway
3169	0.953052	Prevotella_7	C1orf189	-0.1856	0.3262	GeneID:388701,Genbank:NM_001010979.2,HGNC:HGNC:32305	chromosome 1 open reading frame 189
3171	0.953052	Prevotella_7	TOX2	-0.1855	0.3264	GeneID:84969,Genbank:NM_001098797.1,HGNC:HGNC:16095,MIM:611163	TOX high mobility group box family member 2	GO:0000978,GO:0001077,GO:0005654,GO:0045944	RNA polymerase II proximal promoter sequence-specific DNA binding|transcriptional activator activity, RNA polymerase II proximal promoter sequence-specific DNA binding|nucleoplasm|positive regulation of transcription from RNA polymerase II promoter
3172	0.953052	Prevotella_7	GLIPR2	-0.1855	0.3265	GeneID:152007,Genbank:NM_001287011.1,HGNC:HGNC:18007,MIM:607141	GLI pathogenesis related 2	GO:0000139,GO:0010634,GO:0010718,GO:0042803,GO:0070062,GO:0070374	Golgi membrane|positive regulation of epithelial cell migration|positive regulation of epithelial to mesenchymal transition|protein homodimerization activity|extracellular exosome|positive regulation of ERK1 and ERK2 cascade
3175	0.953052	Prevotella_7	GCHFR	0.1853	0.327	GeneID:2644,Genbank:NM_005258.2,HGNC:HGNC:4194,MIM:602437	GTP cyclohydrolase I feedback regulator	GO:0004857,GO:0005634,GO:0005654,GO:0005737,GO:0005829,GO:0006809,GO:0009890,GO:0016597,GO:0030425,GO:0030742,GO:0031965,GO:0042133,GO:0042470,GO:0043105,GO:0043234,GO:0044549,GO:0051186,GO:0051291	enzyme inhibitor activity|nucleus|nucleoplasm|cytoplasm|cytosol|nitric oxide biosynthetic process|negative regulation of biosynthetic process|amino acid binding|dendrite|GTP-dependent protein binding|nuclear membrane|neurotransmitter metabolic process|melanosome|negative regulation of GTP cyclohydrolase I activity|protein complex|GTP cyclohydrolase binding|cofactor metabolic process|protein heter…
3176	0.953052	Prevotella_7	MCRIP2	0.1852	0.3271	GeneID:84331,Genbank:NM_138418.3,HGNC:HGNC:14142	MAPK regulated corepressor interacting protein 2	GO:0005634,GO:0005737,GO:0010494	nucleus|cytoplasm|cytoplasmic stress granule
3179	0.953052	Prevotella_7	AMIGO1	-0.1851	0.3274	GeneID:57463,Genbank:NM_020703.3,HGNC:HGNC:20824,MIM:615689	adhesion molecule with Ig like domain 1	GO:0007156,GO:0007157,GO:0007409,GO:0007413,GO:0008076,GO:0015459,GO:0030424,GO:0030425,GO:0032809,GO:0042552,GO:0043204,GO:0050772,GO:0051965,GO:1901381	homophilic cell adhesion via plasma membrane adhesion molecules|heterophilic cell-cell adhesion via plasma membrane cell adhesion molecules|axonogenesis|axonal fasciculation|voltage-gated potassium channel complex|potassium channel regulator activity|axon|dendrite|neuronal cell body membrane|myelination|perikaryon|positive regulation of axonogenesis|positive regulation of synapse assembly|positiv…
3180	0.953052	Prevotella_7	ZNF334	-0.1851	0.3275	GeneID:55713,Genbank:XM_017027944.2,HGNC:HGNC:15806	zinc finger protein 334	GO:0003677,GO:0003700,GO:0005634,GO:0006351,GO:0006355,GO:0046872	DNA binding|DNA binding transcription factor activity|nucleus|transcription, DNA-templated|regulation of transcription, DNA-templated|metal ion binding
3181	0.953052	Prevotella_7	PLEKHN1	-0.1851	0.3276	GeneID:84069,Genbank:XM_011542248.2,HGNC:HGNC:25284	pleckstrin homology domain containing N1	GO:0005886	plasma membrane
3182	0.953052	Prevotella_7	FAM92B	-0.185	0.3276	GeneID:339145,Genbank:XM_005255931.2,HGNC:HGNC:24781,MIM:617274	family with sequence similarity 92 member B	GO:0005814,GO:0030030,GO:0042995	centriole|cell projection organization|cell projection
3183	0.953052	Prevotella_7	MAP3K19	-0.185	0.3278	GeneID:80122,Genbank:XM_011511891.2,HGNC:HGNC:26249	mitogen-activated protein kinase kinase kinase 19	GO:0004674,GO:0005524,GO:0005737,GO:0007346,GO:0023014,GO:0031098,GO:0032147,GO:0042981	protein serine/threonine kinase activity|ATP binding|cytoplasm|regulation of mitotic cell cycle|signal transduction by protein phosphorylation|stress-activated protein kinase signaling cascade|activation of protein kinase activity|regulation of apoptotic process
3190	0.953052	Prevotella_7	CPS1	-0.1848	0.3283	GeneID:1373,Genbank:NM_001122633.2,HGNC:HGNC:2323,MIM:608307	carbamoyl-phosphate synthase 1			hsa00220,hsa00250,hsa00910	Arginine biosynthesis|Alanine, aspartate and glutamate metabolism|Nitrogen metabolism
3195	0.953052	Prevotella_7	PTTG2	-0.1846	0.3287	GeneID:10744,Genbank:NM_006607.2,HGNC:HGNC:9691,MIM:604231	pituitary tumor-transforming 2	GO:0005634,GO:0005737,GO:0006355,GO:0017124,GO:0030414,GO:0045143,GO:0051276,GO:2000816	nucleus|cytoplasm|regulation of transcription, DNA-templated|SH3 domain binding|peptidase inhibitor activity|homologous chromosome segregation|chromosome organization|negative regulation of mitotic sister chromatid separation	hsa04110,hsa04114,hsa05166	Cell cycle|Oocyte meiosis|Human T-cell leukemia virus 1 infection
3210	0.953052	Prevotella_7	LSMEM2	-0.1842	0.3298	GeneID:132228,Genbank:XM_011533370.3,HGNC:HGNC:26781	leucine rich single-pass membrane protein 2	GO:0016021	integral component of membrane
3211	0.953052	Prevotella_7	CFL2	-0.1842	0.3298	GeneID:1073,Genbank:NM_138638.4,HGNC:HGNC:1875,MIM:601443	cofilin 2			hsa04360,hsa04666,hsa04810,hsa05133,hsa05170	Axon guidance|Fc gamma R-mediated phagocytosis|Regulation of actin cytoskeleton|Pertussis|Human immunodeficiency virus 1 infection
3212	0.953052	Prevotella_7	HRASLS2	-0.1842	0.33	GeneID:54979,Genbank:XM_011545120.2,HGNC:HGNC:17824,MIM:613866	HRAS like suppressor 2	GO:0005829,GO:0016021,GO:0016042,GO:0016746,GO:0016787,GO:0036152	cytosol|integral component of membrane|lipid catabolic process|transferase activity, transferring acyl groups|hydrolase activity|phosphatidylethanolamine acyl-chain remodeling
3213	0.953052	Prevotella_7	HVCN1	-0.1841	0.33	GeneID:84329,Genbank:NM_001256413.1,HGNC:HGNC:28240,MIM:611227	hydrogen voltage gated channel 1	GO:0005886,GO:0005887,GO:0009268,GO:0010043,GO:0015992,GO:0016021,GO:0022843,GO:0030171,GO:0030667,GO:0034765,GO:0035036,GO:0035579,GO:0042802,GO:0043312,GO:0071294,GO:0071467	plasma membrane|integral component of plasma membrane|response to pH|response to zinc ion|proton transport|integral component of membrane|voltage-gated cation channel activity|voltage-gated proton channel activity|secretory granule membrane|regulation of ion transmembrane transport|sperm-egg recognition|specific granule membrane|identical protein binding|neutrophil degranulation|cellular response…
3220	0.953052	Prevotella_7	RIPPLY3	-0.1838	0.331	GeneID:53820,Genbank:NM_001317768.1,HGNC:HGNC:3047,MIM:609892	ripply transcriptional repressor 3	GO:0000122,GO:0005634,GO:0006351,GO:0007507,GO:0008285,GO:0009880,GO:0060037	negative regulation of transcription from RNA polymerase II promoter|nucleus|transcription, DNA-templated|heart development|negative regulation of cell proliferation|embryonic pattern specification|pharyngeal system development
3221	0.953052	Prevotella_7	RECQL4	-0.1838	0.331	GeneID:9401,Genbank:NM_004260.3,HGNC:HGNC:9949,MIM:603780	RecQ like helicase 4
3222	0.953052	Prevotella_7	GPR25	-0.1837	0.3311	GeneID:2848,Genbank:NM_005298.3,HGNC:HGNC:4480,MIM:602174	G protein-coupled receptor 25	GO:0004930,GO:0005886,GO:0005887,GO:0007186	G-protein coupled receptor activity|plasma membrane|integral component of plasma membrane|G-protein coupled receptor signaling pathway
3224	0.953052	Prevotella_7	LINGO4	0.1837	0.3312	GeneID:339398,Genbank:NM_001004432.3,HGNC:HGNC:31814,MIM:609794	leucine rich repeat and Ig domain containing 4	GO:0007409,GO:0016021	axonogenesis|integral component of membrane
3226	0.953052	Prevotella_7	CCDC114	-0.1837	0.3313	GeneID:93233,Genbank:XM_011527515.2,HGNC:HGNC:26560,MIM:615038	coiled-coil domain containing 114	GO:0003341,GO:0005929,GO:0005930,GO:0036157,GO:0036158	cilium movement|cilium|axoneme|outer dynein arm|outer dynein arm assembly
3232	0.953052	Prevotella_7	JADE2	-0.1835	0.3317	GeneID:23338,Genbank:XM_011543291.3,HGNC:HGNC:22984,MIM:610515	jade family PHD finger 2	GO:0000123,GO:0005654,GO:0016567,GO:0016740,GO:0043966,GO:0043981,GO:0043982,GO:0043983,GO:0046872,GO:0070062	histone acetyltransferase complex|nucleoplasm|protein ubiquitination|transferase activity|histone H3 acetylation|histone H4-K5 acetylation|histone H4-K8 acetylation|histone H4-K12 acetylation|metal ion binding|extracellular exosome
3236	0.953052	Prevotella_7	ARL14	-0.1834	0.332	GeneID:80117,Genbank:NM_025047.2,HGNC:HGNC:22974,MIM:614439	ADP ribosylation factor like GTPase 14	GO:0005525,GO:0007264,GO:0031410	GTP binding|small GTPase mediated signal transduction|cytoplasmic vesicle
3240	0.953052	Prevotella_7	RFX2	-0.1833	0.3323	GeneID:5990,Genbank:NM_134433.2,HGNC:HGNC:9983,MIM:142765	regulatory factor X2	GO:0000978,GO:0001675,GO:0003677,GO:0003700,GO:0005634,GO:0005737,GO:0006351,GO:0006357,GO:0007286,GO:0045944,GO:0060271,GO:1990830	RNA polymerase II proximal promoter sequence-specific DNA binding|acrosome assembly|DNA binding|DNA binding transcription factor activity|nucleus|cytoplasm|transcription, DNA-templated|regulation of transcription from RNA polymerase II promoter|spermatid development|positive regulation of transcription from RNA polymerase II promoter|cilium assembly|cellular response to leukemia inhibitory factor
3243	0.953052	Prevotella_7	SEL1L3	0.183	0.3329	GeneID:23231,Genbank:NM_001297592.1,HGNC:HGNC:29108	SEL1L family member 3	GO:0005634,GO:0005654,GO:0016021	nucleus|nucleoplasm|integral component of membrane
3245	0.953052	Prevotella_7	EIF5A2	-0.1829	0.3332	GeneID:56648,Genbank:NM_020390.5,HGNC:HGNC:3301,MIM:605782	eukaryotic translation initiation factor 5A2	GO:0003746,GO:0005643,GO:0005789,GO:0005829,GO:0006452,GO:0007283,GO:0008284,GO:0008612,GO:0010509,GO:0015031,GO:0043022,GO:0043231,GO:0045901,GO:0045905,GO:0051028	translation elongation factor activity|nuclear pore|endoplasmic reticulum membrane|cytosol|translational frameshifting|spermatogenesis|positive regulation of cell proliferation|peptidyl-lysine modification to peptidyl-hypusine|polyamine homeostasis|protein transport|ribosome binding|intracellular membrane-bounded organelle|positive regulation of translational elongation|positive regulation of tra…
3247	0.953052	Prevotella_7	SCML2	-0.1828	0.3337	GeneID:10389,Genbank:NM_006089.2,HGNC:HGNC:10581,MIM:300208	Scm polycomb group protein like 2	GO:0003677,GO:0003700,GO:0005634,GO:0006351,GO:0009653,GO:0031519	DNA binding|DNA binding transcription factor activity|nucleus|transcription, DNA-templated|anatomical structure morphogenesis|PcG protein complex
3251	0.953052	Prevotella_7	LAMA1	0.1827	0.3339	GeneID:284217,Genbank:NM_005559.3,HGNC:HGNC:6481,MIM:150320	laminin subunit alpha 1	GO:0005102,GO:0005201,GO:0005576,GO:0005578,GO:0005604,GO:0005606,GO:0005608,GO:0005615,GO:0007155,GO:0007166,GO:0008022,GO:0016020,GO:0030155,GO:0030198,GO:0030334,GO:0031012,GO:0045995	receptor binding|extracellular matrix structural constituent|extracellular region|proteinaceous extracellular matrix|basement membrane|laminin-1 complex|laminin-3 complex|extracellular space|cell adhesion|cell surface receptor signaling pathway|protein C-terminus binding|membrane|regulation of cell adhesion|extracellular matrix organization|regulation of cell migration|extracellular matrix|regula…	hsa04151,hsa04510,hsa04512,hsa05145,hsa05146,hsa05165,hsa05200,hsa05222	PI3K-Akt signaling pathway|Focal adhesion|ECM-receptor interaction|Toxoplasmosis|Amoebiasis|Human papillomavirus infection|Pathways in cancer|Small cell lung cancer
3253	0.953052	Prevotella_7	CASP6	-0.1826	0.3341	GeneID:839,Genbank:NM_032992.2,HGNC:HGNC:1507,MIM:601532	caspase 6			hsa04210	Apoptosis
3255	0.953052	Prevotella_7	GPR160	0.1825	0.3343	GeneID:26996,Genbank:NM_014373.2,HGNC:HGNC:23693	G protein-coupled receptor 160	GO:0004930,GO:0005886,GO:0016021,GO:0043235	G-protein coupled receptor activity|plasma membrane|integral component of membrane|receptor complex
3259	0.953052	Prevotella_7	NR2F6	-0.1824	0.3347	GeneID:2063,Genbank:NM_005234.3,HGNC:HGNC:7977,MIM:132880	nuclear receptor subfamily 2 group F member 6	GO:0000122,GO:0000980,GO:0001227,GO:0003677,GO:0003700,GO:0003707,GO:0004879,GO:0004887,GO:0005634,GO:0005654,GO:0006367,GO:0007165,GO:0008270,GO:0043153,GO:0043565,GO:0048666,GO:0050965	negative regulation of transcription from RNA polymerase II promoter|RNA polymerase II distal enhancer sequence-specific DNA binding|transcriptional repressor activity, RNA polymerase II transcription regulatory region sequence-specific DNA binding|DNA binding|DNA binding transcription factor activity|steroid hormone receptor activity|nuclear receptor activity|thyroid hormone receptor activity|nu…
3266	0.953052	Prevotella_7	BMX	-0.1821	0.3355	GeneID:660,Genbank:NM_203281.2,HGNC:HGNC:1079,MIM:300101	BMX non-receptor tyrosine kinase	GO:0001865,GO:0004713,GO:0004715,GO:0004871,GO:0005524,GO:0005654,GO:0005829,GO:0005886,GO:0006468,GO:0006661,GO:0007155,GO:0007165,GO:0007169,GO:0007498,GO:0031234,GO:0032587,GO:0035556,GO:0038083,GO:0042127,GO:0045087,GO:0046777,GO:0046872,GO:0097194	NK T cell differentiation|protein tyrosine kinase activity|non-membrane spanning protein tyrosine kinase activity|signal transducer activity|ATP binding|nucleoplasm|cytosol|plasma membrane|protein phosphorylation|phosphatidylinositol biosynthetic process|cell adhesion|signal transduction|transmembrane receptor protein tyrosine kinase signaling pathway|mesoderm development|extrinsic component of c…
3268	0.953052	Prevotella_7	KCNH2	-0.182	0.3357	GeneID:3757,Genbank:NM_000238.3,HGNC:HGNC:6251,MIM:152427	potassium voltage-gated channel subfamily H member 2
3270	0.953052	Prevotella_7	FAT4	-0.182	0.3358	GeneID:79633,Genbank:XM_011532236.2,HGNC:HGNC:23109,MIM:612411	FAT atypical cadherin 4	GO:0001658,GO:0003007,GO:0005509,GO:0005622,GO:0005886,GO:0007009,GO:0007156,GO:0007157,GO:0007219,GO:0008543,GO:0016021,GO:0021987,GO:0022008,GO:0035329,GO:0043931,GO:0045177,GO:0048565,GO:0060122,GO:0070062,GO:0072137,GO:0072307	branching involved in ureteric bud morphogenesis|heart morphogenesis|calcium ion binding|intracellular|plasma membrane|plasma membrane organization|homophilic cell adhesion via plasma membrane adhesion molecules|heterophilic cell-cell adhesion via plasma membrane cell adhesion molecules|Notch signaling pathway|fibroblast growth factor receptor signaling pathway|integral component of membrane|cere…	hsa04392	Hippo signaling pathway - multiple species
3274	0.953052	Prevotella_7	PCDHGA4	-0.1818	0.3363	GeneID:56111,Genbank:NM_018917.3,HGNC:HGNC:8702,MIM:606291	protocadherin gamma subfamily A, 4	GO:0005509,GO:0005887,GO:0007155,GO:0007156,GO:0007267,GO:0007399	calcium ion binding|integral component of plasma membrane|cell adhesion|homophilic cell adhesion via plasma membrane adhesion molecules|cell-cell signaling|nervous system development
3275	0.953052	Prevotella_7	HIST1H1B	-0.1817	0.3365	GeneID:3009,Genbank:NM_005322.2,HGNC:HGNC:4719,MIM:142711	histone cluster 1 H1 family member b	GO:0000122,GO:0000786,GO:0000790,GO:0003723,GO:0005634,GO:0005720,GO:0006325,GO:0006334,GO:0030307,GO:0031490,GO:0042826,GO:0050821,GO:0051574,GO:0070062,GO:0071169	negative regulation of transcription from RNA polymerase II promoter|nucleosome|nuclear chromatin|RNA binding|nucleus|nuclear heterochromatin|chromatin organization|nucleosome assembly|positive regulation of cell growth|chromatin DNA binding|histone deacetylase binding|protein stabilization|positive regulation of histone H3-K9 methylation|extracellular exosome|establishment of protein localizatio…
3279	0.953052	Prevotella_7	PINLYP	-0.1815	0.337	GeneID:390940,Genbank:XM_011526970.2,HGNC:HGNC:44206	phospholipase A2 inhibitor and LY6/PLAUR domain containing	GO:0004859,GO:0005576	phospholipase inhibitor activity|extracellular region
3285	0.953052	Prevotella_7	TSPOAP1	0.1813	0.3375	GeneID:9256,Genbank:XM_017025327.1,HGNC:HGNC:16831,MIM:610764	TSPO associated protein 1	GO:0005737,GO:0005739,GO:0005829,GO:0006700,GO:0007269,GO:0014047,GO:0030156,GO:0098793	cytoplasm|mitochondrion|cytosol|C21-steroid hormone biosynthetic process|neurotransmitter secretion|glutamate secretion|benzodiazepine receptor binding|presynapse
3299	0.953052	Prevotella_7	LRRC59	0.1806	0.3395	GeneID:55379,Genbank:NM_018509.3,HGNC:HGNC:28817,MIM:614854	leucine rich repeat containing 59	GO:0003723,GO:0005635,GO:0005783,GO:0005789,GO:0016020,GO:0016021,GO:0031090,GO:0042645,GO:0045296	RNA binding|nuclear envelope|endoplasmic reticulum|endoplasmic reticulum membrane|membrane|integral component of membrane|organelle membrane|mitochondrial nucleoid|cadherin binding
3300	0.953052	Prevotella_7	KCNG3	-0.1806	0.3395	GeneID:170850,Genbank:NM_172344.2,HGNC:HGNC:18306,MIM:606767	potassium voltage-gated channel modifier subfamily G member 3	GO:0005251,GO:0005783,GO:0005886,GO:0008076,GO:0034765,GO:0051260,GO:0071805	delayed rectifier potassium channel activity|endoplasmic reticulum|plasma membrane|voltage-gated potassium channel complex|regulation of ion transmembrane transport|protein homooligomerization|potassium ion transmembrane transport
3302	0.953052	Prevotella_7	NUDT10	-0.1806	0.3396	GeneID:170685,Genbank:NM_153183.3,HGNC:HGNC:17621,MIM:300527	nudix hydrolase 10	GO:0000298,GO:0005634,GO:0005737,GO:0005829,GO:0008486,GO:0034431,GO:0034432,GO:0043647,GO:0046872,GO:0050072,GO:0052840,GO:0052841,GO:0052842,GO:0052843,GO:0052844,GO:0052845,GO:0052846,GO:0052847,GO:0052848,GO:0071543,GO:1901907,GO:1901909,GO:1901911	endopolyphosphatase activity|nucleus|cytoplasm|cytosol|diphosphoinositol-polyphosphate diphosphatase activity|bis(5'-adenosyl)-hexaphosphatase activity|bis(5'-adenosyl)-pentaphosphatase activity|inositol phosphate metabolic process|metal ion binding|m7G(5')pppN diphosphatase activity|inositol diphosphate tetrakisphosphate diphosphatase activity|inositol bisdiphosphate tetrakisphosphate diphosphat…
3303	0.953052	Prevotella_7	FAM78B	0.1806	0.3397	GeneID:149297,Genbank:NM_001320302.1,HGNC:HGNC:13495	family with sequence similarity 78 member B
3304	0.953052	Prevotella_7	DPYSL2	-0.1806	0.3397	GeneID:1808,Genbank:NM_001197293.2,HGNC:HGNC:3014,MIM:602463	dihydropyrimidinase like 2	GO:0004157,GO:0005829,GO:0005856,GO:0005886,GO:0006139,GO:0006897,GO:0007010,GO:0007165,GO:0007399,GO:0007411,GO:0007420,GO:0008017,GO:0030516,GO:0042802,GO:0070062	dihydropyrimidinase activity|cytosol|cytoskeleton|plasma membrane|nucleobase-containing compound metabolic process|endocytosis|cytoskeleton organization|signal transduction|nervous system development|axon guidance|brain development|microtubule binding|regulation of axon extension|identical protein binding|extracellular exosome	hsa04360	Axon guidance
[truncated: 2,642 more rows]

## Sheet: Table S4
Table S4 Taxon annotation of 9,278 OTUs from all samples.
OTU_ID	OTU_taxonomy	represent_seq
OTU_1	k__Bacteria;p__Proteobacteria;c__Alphaproteobacteria;o__Caulobacterales;f__Caulobacteraceae;Ambiguous_taxa;Ambiguous_taxa	TGGGGAATCTTGCGCAATGGGCGAAAGCCTGACGCAGCCATGCCGCGTGAATGATGAAGGTCTTAGGATTGTAAAATTCTTTCACCGGGGACGATAATGACGGTACCCGGAGAAGAAGCCCCGGCTAACTTCGTGCCAGCAGCCGCGGTAATACGAAGGGGGCTAGCGTTGCTCGGAATTACTGGGCGTAAAGGGCGCGTAGGCGGACAGTTAAGTCGGGGGTGAAAGCCCGGGGCTCAACCTCGGAATTGCCTTCGATACTGGCTGTCTTGAGTACGGGAGAGGTGTGTGGAACTCCGAGTGTAGAGGTGAAATTCGTAGATATTCGGAAGAACACCAGTGGCGAAGGCGACACACTGGCCCGTTACTGACGCTGAGGCGCGAAAGCGTGGGGAGCAA…
[truncated: 9,277 more rows]

## Sheet: Table S5
Table S5 Detailed information about the sequencing dataset of the 40 subjects.
Sample ID	Group	Valid Sequences	High -quality Sequences	Proportion
[truncated: 42 more rows]

## Sheet: Table S6
Table S6 microbial diversity index in all samples.
[truncated: 41 more rows]

[truncated: 2 more sheets: Table S7, Table S8]
